# Supplementary material for: First population norms for the EQ-5D-3L in the Russian Federation
Source: PLoS One. 2022 Mar 29;17(3):e0263816. doi: 10.1371/journal.pone.0263816 (PMC8963536; doi:10.1371/journal.pone.0263816)
Supplement: S1 Data — (XLSX) [file pone.0263816.s005.xlsx]

## Sheet: Sheet1
age	Sex	Age categories	Primary Education	Secondary Education	Higher Education	Education categories	Mar Status	Not enough money for food AND clothes	Has anxiety sometimes, often, always	Has disability of some sort	chronic dummy if CD specified	chronic dummy when not specifying	total chronic dummy, inc non-specified	Heart disease = 1	Lung Disease = 1	Liver disease = 1	Kidney disease = 1	Gastro disease = 1	Chronic allergy = 1	Ear, nose, throat disease = 1	Cancer = 1	Spinal disease = 1	Other reported chronic disease = 1	Chronic disease categories	EQ5D mobility 1-3	EQ5D self-care 1-3	EQ5D usual activities 1-3	EQ5D pain/discomfort 1-3	EQ5D anxiety/depression 1-3	EQ5D states in xxxxx format	VAS: 1-100	Self-assessed health: 1-5	eq-5d index (uk)	chronic diseases	Urban area	Compared health	sah 3 category	include mental health in VAS	Problem in any dimension	EQ5D mobility 2/3 = 1	EQ5D self-care 2/3 = 1	EQ5D usual activities 2/3 = 1	EQ5D pain/discimfort 2/3 = 1	EQ5D anxiety/depression 2/3 = 1
31	Female	25-34	0	0	1	Higher	Married	0	1	0	1	0	Some chronic desease	0	0	0	0	1	0	0	0	0	0	gastro	1	1	1	1	1	11111	70	2	1	One chronic conditions	1	Health same than age/gender	Good self-assesed health	No	0	0	0	0	0	0
20	Male	18-24	1	0	0	Primary	Single	0	0	0	0	0	No chronic desease	0	0	0	0	0	0	0	0	0	0	none	1	1	1	1	1	11111	100	1	1	No chronic conditions	1	Health better than age/gender	Good self-assesed health	Yes	0	0	0	0	0	0
35	Male	35-44	0	0	1	Higher	Married	0	0	0	0	0	No chronic desease	0	0	0	0	0	0	0	0	0	0	none	1	1	1	1	1	11111	90	2	1	No chronic conditions	1	Health same than age/gender	Good self-assesed health	Yes	0	0	0	0	0	0
56	Female	55-64	0	1	0	Secondary	Married	0	0	0	1	0	Some chronic desease	1	0	0	0	0	0	0	0	0	0	heart	1	1	1	1	1	11111	90	2	1	One chronic conditions	0	Health better than age/gender	Good self-assesed health	Yes	0	0	0	0	0	0
44	Male	35-44	0	0	1	Higher	Married	0	0	0	0	0	No chronic desease	0	0	0	0	0	0	0	0	0	0	none	1	1	1	1	1	11111	90	2	1	No chronic conditions	1	Health better than age/gender	Good self-assesed health	Yes	0	0	0	0	0	0
72	Female	65-74	0	0	1	Higher	Widowed	1	1	1	1	0	Some chronic desease	0	0	0	0	1	0	0	0	0	0	gastro	1	1	1	1	1	11111	25	3	1	One chronic conditions	1	Health same than age/gender	Average self-assesed health	Yes	0	0	0	0	0	0
23	Male	18-24	0	0	1	Higher	Married	0	0	0	0	0	No chronic desease	0	0	0	0	0	0	0	0	0	0	none	1	1	1	1	1	11111	100	2	1	No chronic conditions	1	Health same than age/gender	Good self-assesed health	Yes	0	0	0	0	0	0
55	Male	55-64	0	1	0	Secondary	Married	0	0	0	0	0	No chronic desease	0	0	0	0	0	0	0	0	0	0	none	1	1	1	1	1	11111	90	3	1	No chronic conditions	1	Health same than age/gender	Average self-assesed health	Yes	0	0	0	0	0	0
44	Female	35-44	0	1	0	Secondary	Single	0	0	0	0	0	No chronic desease	0	0	0	0	0	0	0	0	0	0	none	1	1	1	1	1	11111	70	2	1	No chronic conditions	1	Health same than age/gender	Good self-assesed health	Yes	0	0	0	0	0	0
28	Male	25-34	0	1	0	Secondary	Married	0	0	0	0	0	No chronic desease	0	0	0	0	0	0	0	0	0	0	none	1	1	1	1	1	11111	80	2	1	No chronic conditions	1	Health same than age/gender	Good self-assesed health	Yes	0	0	0	0	0	0
30	Male	25-34	0	1	0	Secondary	Divorced	0	0	0	0	0	No chronic desease	0	0	0	0	0	0	0	0	0	0	none	1	1	1	1	1	11111	90	2	1	No chronic conditions	1	Health same than age/gender	Good self-assesed health	Yes	0	0	0	0	0	0
33	Male	25-34	0	1	0	Secondary	Married	0	0	0	0	0	No chronic desease	0	0	0	0	0	0	0	0	0	0	none	1	1	1	1	1	11111	70	3	1	No chronic conditions	0	Health same than age/gender	Average self-assesed health	Yes	0	0	0	0	0	0
39	Female	35-44	0	1	0	Secondary	Married	0	0	0	0	0	No chronic desease	0	0	0	0	0	0	0	0	0	0	none	1	1	1	1	1	11111	86	3	1	No chronic conditions	1	Health same than age/gender	Average self-assesed health	No	0	0	0	0	0	0
41	Female	35-44	0	1	0	Secondary	Married	0	0	0	0	0	No chronic desease	0	0	0	0	0	0	0	0	0	0	none	1	1	1	1	1	11111	98	2	1	No chronic conditions	1	Health worse than age/gender	Good self-assesed health	Yes	0	0	0	0	0	0
39	Female	35-44	1	0	0	Primary	Married	0	0	0	1	1	Some chronic desease	0	0	0	0	0	0	0	0	0	0	none	1	1	1	1	1	11111	80	3	1	No chronic conditions	1	Health same than age/gender	Average self-assesed health	No	0	0	0	0	0	0
28	Male	25-34	0	1	0	Secondary	Single	0	0	0	0	0	No chronic desease	0	0	0	0	0	0	0	0	0	0	none	1	1	1	1	1	11111	100	2	1	No chronic conditions	0	Health same than age/gender	Good self-assesed health		0	0	0	0	0	0
26	Male	25-34	0	0	1	Higher	Married	0	0	0	0	0	No chronic desease	0	0	0	0	0	0	0	0	0	0	none	1	1	1	1	1	11111	90	2	1	No chronic conditions	1	Health same than age/gender	Good self-assesed health	Yes	0	0	0	0	0	0
42	Female	35-44	0	0	1	Higher	Married	0	1	0	0	0	No chronic desease	0	0	0	0	0	0	0	0	0	0	none	1	1	1	1	1	11111	90	3	1	No chronic conditions	1	Health same than age/gender	Average self-assesed health	Yes	0	0	0	0	0	0
24	Male	18-24	1	0	0	Primary	Married	1	1	0	1	1	Some chronic desease	0	0	0	0	0	0	0	0	0	0	none	1	1	1	1	1	11111	50	3	1	No chronic conditions	0	Health same than age/gender	Average self-assesed health	Yes	0	0	0	0	0	0
30	Female	25-34	0	1	0	Secondary	Married	0	0	0	0	0	No chronic desease	0	0	0	0	0	0	0	0	0	0	none	1	1	1	1	1	11111	80	2	1	No chronic conditions	0		Good self-assesed health	Yes	0	0	0	0	0	0
56	Male	55-64	0	1	0	Secondary	Married	0	1	0	1	0	Some chronic desease	0	0	0	0	1	0	0	0	0	0	gastro	1	1	1	1	1	11111	73	3	1	One chronic conditions	0	Health same than age/gender	Average self-assesed health	No	0	0	0	0	0	0
33	Male	25-34	0	1	0	Secondary	Married	0	0	0	0	0	No chronic desease	0	0	0	0	0	0	0	0	0	0	none	1	1	1	1	1	11111	75	3	1	No chronic conditions	1	Health better than age/gender	Average self-assesed health	Yes	0	0	0	0	0	0
47	Female	45-54	0	1	0	Secondary	Married	0	0	0	1	1	Some chronic desease	0	0	0	0	0	0	0	0	0	0	none	1	1	1	1	1	11111	80	3	1	No chronic conditions	1	Health same than age/gender	Average self-assesed health	Yes	0	0	0	0	0	0
24	Male	18-24	0	1	0	Secondary	Married	0	0	0	0	0	No chronic desease	0	0	0	0	0	0	0	0	0	0	none	1	1	1	1	1	11111	70	2	1	No chronic conditions	1	Health same than age/gender	Good self-assesed health	No	0	0	0	0	0	0
41	Female	35-44	1	0	0	Primary	Married	1	0	0	0	0	No chronic desease	0	0	0	0	0	0	0	0	0	0	none	1	1	1	1	1	11111	50	3	1	No chronic conditions	1	Health same than age/gender	Average self-assesed health	Yes	0	0	0	0	0	0
30	Male	25-34	0	0	1	Higher	Married	0	0	0	1	0	Some chronic desease	0	0	0	0	1	0	0	0	0	0	gastro	1	1	1	1	1	11111	99	2	1	One chronic conditions	0	Health better than age/gender	Good self-assesed health	Yes	0	0	0	0	0	0
23	Male	18-24	0	0	1	Higher	Married	0	0	0	0	0	No chronic desease	0	0	0	0	0	0	0	0	0	0	none	1	1	1	1	1	11111	99	2	1	No chronic conditions	1	Health same than age/gender	Good self-assesed health	Yes	0	0	0	0	0	0
45	Female	45-54	0	0	1	Higher	Divorced	0	0	0	0	0	No chronic desease	0	0	0	0	0	0	0	0	0	0	none	1	1	1	1	1	11111	80	2	1	No chronic conditions	1	Health same than age/gender	Good self-assesed health	No	0	0	0	0	0	0
20	Female	18-24	0	0	1	Higher	Single	0	0	0	1	0	Some chronic desease	1	0	0	0	0	0	0	0	0	0	heart	1	1	1	1	1	11111	100	3	1	One chronic conditions	1	Health same than age/gender	Average self-assesed health	Yes	0	0	0	0	0	0
24	Male	18-24	0	1	0	Secondary	Divorced	0	0	0	1	1	Some chronic desease	0	0	0	0	0	0	0	0	0	0	none	1	1	1	1	1	11111	30	2	1	No chronic conditions	0	Health better than age/gender	Good self-assesed health	Yes	0	0	0	0	0	0
46	Female	45-54	0	0	1	Higher	Divorced	0	0	0	0	0	No chronic desease	0	0	0	0	0	0	0	0	0	0	none	1	1	1	1	1	11111	70	2	1	No chronic conditions	1	Health better than age/gender	Good self-assesed health	Yes	0	0	0	0	0	0
38	Male	35-44	0	0	1	Higher	Single	0	0	0	1	0	Some chronic desease	0	0	0	0	0	0	0	0	1	0	spine	1	1	1	1	1	11111	100	1	1	One chronic conditions	1	Health better than age/gender	Good self-assesed health	Yes	0	0	0	0	0	0
57	Female	55-64	0	0	1	Higher	Married	0	0	0	1	1	Some chronic desease	0	0	0	0	0	0	0	0	0	0	none	1	1	1	1	1	11111	70	3	1	No chronic conditions	1	Health same than age/gender	Average self-assesed health	Yes	0	0	0	0	0	0
21	Male	18-24	0	0	1	Higher	Married	0	0	0	0	0	No chronic desease	0	0	0	0	0	0	0	0	0	0	none	1	1	1	1	1	11111	95	2	1	No chronic conditions	1	Health same than age/gender	Good self-assesed health	Yes	0	0	0	0	0	0
42	Female	35-44	1	0	0	Primary	Married	0	1	0	0	0	No chronic desease	0	0	0	0	0	0	0	0	0	0	none	1	1	1	1	1	11111	70	3	1	No chronic conditions	0	Health same than age/gender	Average self-assesed health	Yes	0	0	0	0	0	0
58	Female	55-64	1	0	0	Primary	Married	0	0	0	1	1	Some chronic desease	0	0	0	0	0	0	0	0	0	0	none	1	1	1	1	1	11111	70	3	1	No chronic conditions	1	Health same than age/gender	Average self-assesed health	Yes	0	0	0	0	0	0
47	Male	45-54	0	0	1	Higher	Married	0	0	0	0	0	No chronic desease	0	0	0	0	0	0	0	0	0	0	none	1	1	1	1	1	11111	80	2	1	No chronic conditions	1	Health same than age/gender	Good self-assesed health	Yes	0	0	0	0	0	0
58	Female	55-64	0	0	1	Higher	Married	0	0	0	0	0	No chronic desease	0	0	0	0	0	0	0	0	0	0	none	1	1	1	1	1	11111	90	2	1	No chronic conditions	1	Health better than age/gender	Good self-assesed health	Yes	0	0	0	0	0	0
81	Male	>75	1	0	0	Primary	Married	0	0	0	1	1	Some chronic desease	0	0	0	0	0	0	0	0	0	0	none	1	1	1	1	1	11111	80	2	1	No chronic conditions	1	Health better than age/gender	Good self-assesed health	Yes	0	0	0	0	0	0
28	Female	25-34	1	0	0	Primary	Married	0	1	0	1	0	Some chronic desease	0	0	0	0	0	0	0	0	0	0	none	1	1	1	1	1	11111	95	2	1	No chronic conditions	1	Health better than age/gender	Good self-assesed health	Yes	0	0	0	0	0	0
60	Male	55-64	0	1	0	Secondary	Divorced	0	0	0	0	0	No chronic desease	0	0	0	0	0	0	0	0	0	0	none	1	1	1	1	1	11111	80	2	1	No chronic conditions	1	Health better than age/gender	Good self-assesed health	No	0	0	0	0	0	0
27	Female	25-34	0	1	0	Secondary	Married	1	0	1	1	0	Some chronic desease	1	0	0	0	0	0	0	0	0	0	heart	1	1	1	1	1	11111	60	2	1	One chronic conditions	1	Health better than age/gender	Good self-assesed health	Yes	0	0	0	0	0	0
56	Female	55-64	0	0	1	Higher	Divorced	0	0	0	0	0	No chronic desease	0	0	0	0	0	0	0	0	0	0	none	1	1	1	1	1	11111	90	3	1	No chronic conditions	1	Health same than age/gender	Average self-assesed health	Yes	0	0	0	0	0	0
24	Male	18-24	0	0	1	Higher	Single	0	0	0	0	0	No chronic desease	0	0	0	0	0	0	0	0	0	0	none	1	1	1	1	1	11111	100	1	1	No chronic conditions	1	Health better than age/gender	Good self-assesed health	Yes	0	0	0	0	0	0
23	Male	18-24	1	0	0	Primary	Married	0	0	0	0	0	No chronic desease	0	0	0	0	0	0	0	0	0	0	none	1	1	1	1	1	11111	80	2	1	No chronic conditions	1	Health same than age/gender	Good self-assesed health	No	0	0	0	0	0	0
46	Female	45-54	0	0	1	Higher	Widowed	0	0	0	0	0	No chronic desease	0	0	0	0	0	0	0	0	0	0	none	1	1	1	1	1	11111	100	2	1	No chronic conditions	1		Good self-assesed health		0	0	0	0	0	0
30	Female	25-34	1	0	0	Primary	Married	0	0	0	0	0	No chronic desease	0	0	0	0	0	0	0	0	0	0	none	1	1	1	1	1	11111	90	2	1	No chronic conditions	1	Health better than age/gender	Good self-assesed health	No	0	0	0	0	0	0
62	Male	55-64	0	0	1	Higher	Married	0	0	0	0	0	No chronic desease	0	0	0	0	0	0	0	0	0	0	none	1	1	1	1	1	11111	80	2	1	No chronic conditions	1	Health same than age/gender	Good self-assesed health	Yes	0	0	0	0	0	0
37	Female	35-44	1	0	0	Primary	Married	0	0	0	0	0	No chronic desease	0	0	0	0	0	0	0	0	0	0	none	1	1	1	1	1	11111	50	3	1	No chronic conditions	0	Health same than age/gender	Average self-assesed health	No	0	0	0	0	0	0
32	Female	25-34	0	1	0	Secondary	Married	0	0	0	0	0	No chronic desease	0	0	0	0	0	0	0	0	0	0	none	1	1	1	1	1	11111	90	3	1	No chronic conditions	0	Health better than age/gender	Average self-assesed health	Yes	0	0	0	0	0	0
54	Male	45-54	0	1	0	Secondary	Married	0	0	0	0	0	No chronic desease	0	0	0	0	0	0	0	0	0	0	none	1	1	1	1	1	11111	70	3	1	No chronic conditions	1	Health same than age/gender	Average self-assesed health	No	0	0	0	0	0	0
25	Female	25-34	0	0	1	Higher	Married	0	0	0	0	0	No chronic desease	0	0	0	0	0	0	0	0	0	0	none	1	1	1	1	1	11111	95	1	1	No chronic conditions	1	Health same than age/gender	Good self-assesed health	Yes	0	0	0	0	0	0
65	Male	65-74	0	1	0	Secondary	Married	0	0	0	0	0	No chronic desease	0	0	0	0	0	0	0	0	0	0	none	1	1	1	1	1	11111	80	2	1	No chronic conditions	0	Health same than age/gender	Good self-assesed health	Yes	0	0	0	0	0	0
36	Female	35-44	0	0	1	Higher	Married	0	0	0	0	0	No chronic desease	0	0	0	0	0	0	0	0	0	0	none	1	1	1	1	1	11111	100	2	1	No chronic conditions	1	Health same than age/gender	Good self-assesed health	Yes	0	0	0	0	0	0
27	Male	25-34	0	1	0	Secondary	Married	0	0	0	0	0	No chronic desease	0	0	0	0	0	0	0	0	0	0	none	1	1	1	1	1	11111	90	2	1	No chronic conditions	0	Health better than age/gender	Good self-assesed health	No	0	0	0	0	0	0
18	Female	18-24	1	0	0	Primary	Single	0	0	0	0	0	No chronic desease	0	0	0	0	0	0	0	0	0	0	none	1	1	1	1	1	11111	100	1	1	No chronic conditions	1		Good self-assesed health	No	0	0	0	0	0	0
36	Female	35-44	0	1	0	Secondary	Married	0	0	0	0	0	No chronic desease	0	0	0	0	0	0	0	0	0	0	none	1	1	1	1	1	11111	80	2	1	No chronic conditions	1	Health same than age/gender	Good self-assesed health	No	0	0	0	0	0	0
35	Male	35-44	0	1	0	Secondary	Single	0	0	0	1	0	Some chronic desease	0	0	0	0	0	0	0	0	0	0	none	1	1	1	1	1	11111	95	2	1	No chronic conditions	1	Health same than age/gender	Good self-assesed health	Yes	0	0	0	0	0	0
38	Female	35-44	0	0	1	Higher	Married	0	0	0	0	0	No chronic desease	0	0	0	0	0	0	0	0	0	0	none	1	1	1	1	1	11111	70	2	1	No chronic conditions	1	Health same than age/gender	Good self-assesed health	Yes	0	0	0	0	0	0
32	Male	25-34	0	1	0	Secondary	Married	0	0	0	0	0	No chronic desease	0	0	0	0	0	0	0	0	0	0	none	1	1	1	1	1	11111	98	2	1	No chronic conditions	1	Health same than age/gender	Good self-assesed health	Yes	0	0	0	0	0	0
24	Female	18-24	0	1	0	Secondary	Married	0	0	0	0	0	No chronic desease	0	0	0	0	0	0	0	0	0	0	none	1	1	1	1	1	11111	90	2	1	No chronic conditions	1	Health better than age/gender	Good self-assesed health	Yes	0	0	0	0	0	0
40	Male	35-44	0	0	1	Higher	Married	0	1	0	1	0	Some chronic desease	0	0	0	0	0	0	0	0	0	0	none	1	1	1	1	1	11111	80	3	1	No chronic conditions	1	Health same than age/gender	Average self-assesed health	Yes	0	0	0	0	0	0
23	Male	18-24	0	0	1	Higher	Married	0	0	0	0	0	No chronic desease	0	0	0	0	0	0	0	0	0	0	none	1	1	1	1	1	11111	100	3	1	No chronic conditions	1	Health better than age/gender	Average self-assesed health	Yes	0	0	0	0	0	0
54	Female	45-54	0	1	0	Secondary	Married	0	0	0	1	0	Some chronic desease	0	0	0	0	1	0	0	0	0	0	gastro	1	1	1	1	1	11111	50	3	1	One chronic conditions	1	Health same than age/gender	Average self-assesed health	Yes	0	0	0	0	0	0
19	Female	18-24	1	0	0	Primary	Single	0	1	0	0	0	No chronic desease	0	0	0	0	0	0	0	0	0	0	none	1	1	1	1	1	11111	70	3	1	No chronic conditions	1	Health same than age/gender	Average self-assesed health	No	0	0	0	0	0	0
19	Female	18-24	1	0	0	Primary	Single	0	0	0	0	0	No chronic desease	0	0	0	0	0	0	0	0	0	0	none	1	1	1	1	1	11111	80	2	1	No chronic conditions	1	Health same than age/gender	Good self-assesed health	Yes	0	0	0	0	0	0
36	Male	35-44	0	0	1	Higher	Married	0	0	0	0	0	No chronic desease	0	0	0	0	0	0	0	0	0	0	none	1	1	1	1	1	11111	90	2	1	No chronic conditions	0	Health better than age/gender	Good self-assesed health	Yes	0	0	0	0	0	0
46	Female	45-54	0	0	1	Higher	Married	0	0	0	1	0	Some chronic desease	0	0	0	1	0	0	0	0	0	0	kidney	1	1	1	1	1	11111	70	3	1	One chronic conditions	1	Health same than age/gender	Average self-assesed health	No	0	0	0	0	0	0
24	Female	18-24	0	0	1	Higher	Single	0	0	0	0	0	No chronic desease	0	0	0	0	0	0	0	0	0	0	none	1	1	1	1	1	11111	9	2	1	No chronic conditions	1	Health same than age/gender	Good self-assesed health	Yes	0	0	0	0	0	0
30	Female	25-34	0	0	1	Higher	Married	0	0	0	1	0	Some chronic desease	1	0	0	0	0	0	0	0	0	0	heart	1	1	1	1	1	11111	90	3	1	One chronic conditions	1	Health better than age/gender	Average self-assesed health	Yes	0	0	0	0	0	0
24	Male	18-24	0	0	1	Higher	Single	0	0	0	0	0	No chronic desease	0	0	0	0	0	0	0	0	0	0	none	1	1	1	1	1	11111	90	1	1	No chronic conditions	1	Health better than age/gender	Good self-assesed health	Yes	0	0	0	0	0	0
37	Male	35-44	0	1	0	Secondary	Married	0	0	0	0	0	No chronic desease	0	0	0	0	0	0	0	0	0	0	none	1	1	1	1	1	11111	95	1	1	No chronic conditions	1	Health better than age/gender	Good self-assesed health	Yes	0	0	0	0	0	0
49	Female	45-54	1	0	0	Primary	Married	0	0	0	0	0	No chronic desease	0	0	0	0	0	0	0	0	0	0	none	1	1	1	1	1	11111	80	2	1	No chronic conditions	1	Health better than age/gender	Good self-assesed health	Yes	0	0	0	0	0	0
54	Male	45-54	0	1	0	Secondary	Married	0	0	0	0	0	No chronic desease	0	0	0	0	0	0	0	0	0	0	none	1	1	1	1	1	11111	40	2	1	No chronic conditions	1	Health better than age/gender	Good self-assesed health	Yes	0	0	0	0	0	0
32	Female	25-34	0	0	1	Higher	Married	0	0	0	0	0	No chronic desease	0	0	0	0	0	0	0	0	0	0	none	1	1	1	1	1	11111	90	2	1	No chronic conditions	1	Health same than age/gender	Good self-assesed health	Yes	0	0	0	0	0	0
24	Male	18-24	0	0	1	Higher	Married	0	0	0	0	0	No chronic desease	0	0	0	0	0	0	0	0	0	0	none	1	1	1	1	1	11111	90	1	1	No chronic conditions	0		Good self-assesed health	Yes	0	0	0	0	0	0
40	Male	35-44	0	0	1	Higher	Married	0	1	0	0	0	No chronic desease	0	0	0	0	0	0	0	0	0	0	none	1	1	1	1	1	11111	75	3	1	No chronic conditions	1	Health same than age/gender	Average self-assesed health	No	0	0	0	0	0	0
55	Male	55-64	1	0	0	Primary	Married	0	0	0	0	0	No chronic desease	0	0	0	0	0	0	0	0	0	0	none	1	1	1	1	1	11111	60	3	1	No chronic conditions	1	Health same than age/gender	Average self-assesed health	Yes	0	0	0	0	0	0
47	Male	45-54	0	1	0	Secondary	Divorced	0	0	0	0	0	No chronic desease	0	0	0	0	0	0	0	0	0	0	none	1	1	1	1	1	11111	70	2	1	No chronic conditions	1		Good self-assesed health		0	0	0	0	0	0
34	Female	25-34	0	0	1	Higher	Divorced	0	0	0	1	0	Some chronic desease	0	0	0	0	1	0	0	0	0	0	gastro	1	1	1	1	1	11111	75	3	1	One chronic conditions	0	Health same than age/gender	Average self-assesed health		0	0	0	0	0	0
54	Male	45-54	0	1	0	Secondary	Married	0	0	0	0	0	No chronic desease	0	0	0	0	0	0	0	0	0	0	none	1	1	1	1	1	11111	90	2	1	No chronic conditions	1	Health better than age/gender	Good self-assesed health		0	0	0	0	0	0
30	Male	25-34	0	0	1	Higher	Single	0	0	0	1	0	Some chronic desease	0	0	0	0	0	0	1	0	0	0	ent	1	1	1	1	1	11111	75	3	1	One chronic conditions	1	Health same than age/gender	Average self-assesed health	No	0	0	0	0	0	0
36	Female	35-44	0	1	0	Secondary	Married	0	0	0	0	0	No chronic desease	0	0	0	0	0	0	0	0	0	0	none	1	1	1	1	1	11111	90	2	1	No chronic conditions	1	Health same than age/gender	Good self-assesed health		0	0	0	0	0	0
23	Male	18-24	0	1	0	Secondary	Married	0	0	0	0	0	No chronic desease	0	0	0	0	0	0	0	0	0	0	none	1	1	1	1	1	11111	89	2	1	No chronic conditions	1		Good self-assesed health	No	0	0	0	0	0	0
25	Male	25-34	0	1	0	Secondary	Single	0	0	0	0	0	No chronic desease	0	0	0	0	0	0	0	0	0	0	none	1	1	1	1	1	11111	100	1	1	No chronic conditions	1	Health better than age/gender	Good self-assesed health	Yes	0	0	0	0	0	0
55	Female	55-64	0	0	1	Higher	Divorced	0	1	0	1	1	Some chronic desease	0	0	0	0	0	0	0	0	0	0	none	1	1	1	1	1	11111	70	3	1	No chronic conditions	1	Health same than age/gender	Average self-assesed health	Yes	0	0	0	0	0	0
27	Male	25-34	0	0	1	Higher	Single	0	0	0	0	0	No chronic desease	0	0	0	0	0	0	0	0	0	0	none	1	1	1	1	1	11111	99	1	1	No chronic conditions	1	Health better than age/gender	Good self-assesed health	Yes	0	0	0	0	0	0
36	Female	35-44	0	0	1	Higher	Divorced	0	0	0	0	0	No chronic desease	0	0	0	0	0	0	0	0	0	0	none	1	1	1	1	1	11111	80	1	1	No chronic conditions	1	Health same than age/gender	Good self-assesed health	Yes	0	0	0	0	0	0
56	Male	55-64	0	0	1	Higher	Divorced	0	0	0	0	0	No chronic desease	0	0	0	0	0	0	0	0	0	0	none	1	1	1	1	1	11111	80	2	1	No chronic conditions	0	Health better than age/gender	Good self-assesed health	Yes	0	0	0	0	0	0
36	Female	35-44	0	1	0	Secondary	Divorced	0	0	0	0	0	No chronic desease	0	0	0	0	0	0	0	0	0	0	none	1	1	1	1	1	11111	80	2	1	No chronic conditions	1	Health same than age/gender	Good self-assesed health		0	0	0	0	0	0
27	Male	25-34	0	0	1	Higher	Single	1	0	0	0	0	No chronic desease	0	0	0	0	0	0	0	0	0	0	none	1	1	1	1	1	11111	90	2	1	No chronic conditions	1	Health same than age/gender	Good self-assesed health	Yes	0	0	0	0	0	0
35	Female	35-44	0	0	1	Higher	Married	0	0	0	0	0	No chronic desease	0	0	0	0	0	0	0	0	0	0	none	1	1	1	1	1	11111	100	3	1	No chronic conditions	1	Health better than age/gender	Average self-assesed health	Yes	0	0	0	0	0	0
20	Female	18-24	1	0	0	Primary	Single	0	0	0	0	0	No chronic desease	0	0	0	0	0	0	0	0	0	0	none	1	1	1	1	1	11111	95	2	1	No chronic conditions	1	Health same than age/gender	Good self-assesed health	Yes	0	0	0	0	0	0
28	Male	25-34	0	0	1	Higher	Married	0	0	0	0	0	No chronic desease	0	0	0	0	0	0	0	0	0	0	none	1	1	1	1	1	11111	99	2	1	No chronic conditions	0	Health same than age/gender	Good self-assesed health	No	0	0	0	0	0	0
31	Female	25-34	0	1	0	Secondary	Married	0	0	0	0	0	No chronic desease	0	0	0	0	0	0	0	0	0	0	none	1	1	1	1	1	11111	80	2	1	No chronic conditions	1	Health same than age/gender	Good self-assesed health	Yes	0	0	0	0	0	0
39	Female	35-44	0	0	1	Higher	Married	0	1	0	0	0	No chronic desease	0	0	0	0	0	0	0	0	0	0	none	1	1	1	1	1	11111	90	4	1	No chronic conditions	1	Health better than age/gender	Bad self-assesed health	Yes	0	0	0	0	0	0
50	Male	45-54	0	1	0	Secondary	Married	0	0	0	0	0	No chronic desease	0	0	0	0	0	0	0	0	0	0	none	1	1	1	1	1	11111	90	2	1	No chronic conditions	1		Good self-assesed health	Yes	0	0	0	0	0	0
42	Male	35-44	0	1	0	Secondary	Married	0	0	0	0	0	No chronic desease	0	0	0	0	0	0	0	0	0	0	none	1	1	1	1	1	11111	99	2	1	No chronic conditions	0	Health better than age/gender	Good self-assesed health	Yes	0	0	0	0	0	0
36	Male	35-44	0	1	0	Secondary	Married	0	0	0	0	0	No chronic desease	0	0	0	0	0	0	0	0	0	0	none	1	1	1	1	1	11111	70	3	1	No chronic conditions	1	Health same than age/gender	Average self-assesed health	No	0	0	0	0	0	0
34	Female	25-34	0	0	1	Higher	Married	0	0	0	0	0	No chronic desease	0	0	0	0	0	0	0	0	0	0	none	1	1	1	1	1	11111	90	2	1	No chronic conditions	0	Health same than age/gender	Good self-assesed health	Yes	0	0	0	0	0	0
34	Male	25-34	0	1	0	Secondary	Married	0	0	0	0	0	No chronic desease	0	0	0	0	0	0	0	0	0	0	none	1	1	1	1	1	11111	99	1	1	No chronic conditions	1		Good self-assesed health	Yes	0	0	0	0	0	0
44	Female	35-44	0	1	0	Secondary	Married	0	0	0	0	0	No chronic desease	0	0	0	0	0	0	0	0	0	0	none	1	1	1	1	1	11111	90	3	1	No chronic conditions	1	Health same than age/gender	Average self-assesed health	Yes	0	0	0	0	0	0
28	Male	25-34	0	0	1	Higher	Married	0	0	0	1	0	Some chronic desease	0	0	0	0	0	0	0	0	0	0	none	1	1	1	1	1	11111	95	2	1	No chronic conditions	1	Health same than age/gender	Good self-assesed health	No	0	0	0	0	0	0
54	Male	45-54	0	0	1	Higher	Married	0	0	0	0	0	No chronic desease	0	0	0	0	0	0	0	0	0	0	none	1	1	1	1	1	11111	78	3	1	No chronic conditions	1	Health better than age/gender	Average self-assesed health	No	0	0	0	0	0	0
29	Male	25-34	1	0	0	Primary	Married	0	1	0	0	0	No chronic desease	0	0	0	0	0	0	0	0	0	0	none	1	1	1	1	1	11111	100	2	1	No chronic conditions	0	Health same than age/gender	Good self-assesed health	No	0	0	0	0	0	0
30	Male	25-34	0	1	0	Secondary	Married	0	0	0	0	0	No chronic desease	0	0	0	0	0	0	0	0	0	0	none	1	1	1	1	1	11111	70	3	1	No chronic conditions	1	Health same than age/gender	Average self-assesed health	No	0	0	0	0	0	0
58	Female	55-64	0	1	0	Secondary	Married	0	0	0	1	0	Some chronic desease	0	0	0	0	1	0	0	0	0	0	gastro	1	1	1	1	1	11111	70	3	1	One chronic conditions	1	Health same than age/gender	Average self-assesed health	Yes	0	0	0	0	0	0
28	Female	25-34	1	0	0	Primary	Married	0	0	0	0	0	No chronic desease	0	0	0	0	0	0	0	0	0	0	none	1	1	1	1	1	11111	90	2	1	No chronic conditions	0	Health same than age/gender	Good self-assesed health	No	0	0	0	0	0	0
48	Female	45-54	1	0	0	Primary	Divorced	1	0	0	0	0	No chronic desease	0	0	0	0	0	0	0	0	0	0	none	1	1	1	1	1	11111	90	3	1	No chronic conditions	0	Health same than age/gender	Average self-assesed health	Yes	0	0	0	0	0	0
30	Male	25-34	0	0	1	Higher	Single	0	1	0	0	0	No chronic desease	0	0	0	0	0	0	0	0	0	0	none	1	1	1	1	1	11111	90	3	1	No chronic conditions	1	Health same than age/gender	Average self-assesed health	Yes	0	0	0	0	0	0
32	Female	25-34	0	1	0	Secondary	Married	0	0	0	0	0	No chronic desease	0	0	0	0	0	0	0	0	0	0	none	1	1	1	1	1	11111	95	1	1	No chronic conditions	1	Health better than age/gender	Good self-assesed health	Yes	0	0	0	0	0	0
41	Female	35-44	1	0	0	Primary	Married	0	0	0	0	0	No chronic desease	0	0	0	0	0	0	0	0	0	0	none	1	1	1	1	1	11111	86	3	1	No chronic conditions	1	Health same than age/gender	Average self-assesed health	Yes	0	0	0	0	0	0
28	Male	25-34	0	1	0	Secondary	Married	0	0	0	0	0	No chronic desease	0	0	0	0	0	0	0	0	0	0	none	1	1	1	1	1	11111	75	3	1	No chronic conditions	1	Health same than age/gender	Average self-assesed health	No	0	0	0	0	0	0
33	Male	25-34	0	1	0	Secondary	Married	0	0	0	0	0	No chronic desease	0	0	0	0	0	0	0	0	0	0	none	1	1	1	1	1	11111	89	2	1	No chronic conditions	1	Health same than age/gender	Good self-assesed health	Yes	0	0	0	0	0	0
38	Male	35-44	0	0	1	Higher	Married	0	1	0	1	0	Some chronic desease	0	0	0	0	1	0	0	0	0	0	gastro	1	1	1	1	1	11111	80	2	1	One chronic conditions	1	Health same than age/gender	Good self-assesed health	No	0	0	0	0	0	0
42	Male	35-44	0	0	1	Higher	Married	0	1	0	0	0	No chronic desease	0	0	0	0	0	0	0	0	0	0	none	1	1	1	1	1	11111	70	2	1	No chronic conditions	1	Health same than age/gender	Good self-assesed health	Yes	0	0	0	0	0	0
25	Male	25-34	0	0	1	Higher	Married	0	0	0	0	0	No chronic desease	0	0	0	0	0	0	0	0	0	0	none	1	1	1	1	1	11111	100	1	1	No chronic conditions	1	Health same than age/gender	Good self-assesed health	Yes	0	0	0	0	0	0
42	Female	35-44	0	0	1	Higher	Married	0	0	0	0	0	No chronic desease	0	0	0	0	0	0	0	0	0	0	none	1	1	1	1	1	11111	70	2	1	No chronic conditions	1	Health better than age/gender	Good self-assesed health	Yes	0	0	0	0	0	0
37	Male	35-44	0	1	0	Secondary	Divorced	0	0	0	0	0	No chronic desease	0	0	0	0	0	0	0	0	0	0	none	1	1	1	1	1	11111	90	2	1	No chronic conditions	1	Health better than age/gender	Good self-assesed health	Yes	0	0	0	0	0	0
32	Male	25-34	1	0	0	Primary	Married	0	0	0	0	0	No chronic desease	0	0	0	0	0	0	0	0	0	0	none	1	1	1	1	1	11111	90	2	1	No chronic conditions	1	Health better than age/gender	Good self-assesed health	No	0	0	0	0	0	0
22	Male	18-24	0	1	0	Secondary	Single	0	0	0	0	0	No chronic desease	0	0	0	0	0	0	0	0	0	0	none	1	1	1	1	1	11111	95	2	1	No chronic conditions	1	Health same than age/gender	Good self-assesed health	Yes	0	0	0	0	0	0
61	Male	55-64	0	1	0	Secondary	Married	1	0	0	0	0	No chronic desease	0	0	0	0	0	0	0	0	0	0	none	1	1	1	1	1	11111	50	3	1	No chronic conditions	0	Health same than age/gender	Average self-assesed health	No	0	0	0	0	0	0
48	Female	45-54	1	0	0	Primary	Married	1	1	0	0	0	No chronic desease	0	0	0	0	0	0	0	0	0	0	none	1	1	1	1	1	11111	70	3	1	No chronic conditions	0	Health better than age/gender	Average self-assesed health	Yes	0	0	0	0	0	0
51	Female	45-54	1	0	0	Primary	Married	0	0	0	1	0	Some chronic desease	1	0	0	0	0	0	0	0	0	0	heart	1	1	1	1	1	11111	60	3	1	One chronic conditions	1	Health same than age/gender	Average self-assesed health	No	0	0	0	0	0	0
34	Male	25-34	0	1	0	Secondary	Married	0	0	0	0	0	No chronic desease	0	0	0	0	0	0	0	0	0	0	none	1	1	1	1	1	11111	100	2	1	No chronic conditions	1	Health better than age/gender	Good self-assesed health	Yes	0	0	0	0	0	0
34	Male	25-34	0	1	0	Secondary	Married	0	0	0	0	0	No chronic desease	0	0	0	0	0	0	0	0	0	0	none	1	1	1	1	1	11111	50	1	1	No chronic conditions	1	Health better than age/gender	Good self-assesed health	No	0	0	0	0	0	0
41	Male	35-44	0	1	0	Secondary	Married	0	0	0	1	0	Some chronic desease	0	0	0	0	0	0	0	0	0	0	none	1	1	1	1	1	11111	85	2	1	No chronic conditions	1	Health same than age/gender	Good self-assesed health	Yes	0	0	0	0	0	0
19	Male	18-24	0	1	0	Secondary	Single	0	0	0	0	0	No chronic desease	0	0	0	0	0	0	0	0	0	0	none	1	1	1	1	1	11111	99	2	1	No chronic conditions	1	Health same than age/gender	Good self-assesed health	Yes	0	0	0	0	0	0
39	Female	35-44	0	0	1	Higher	Single	0	0	0	1	0	Some chronic desease	0	0	0	0	0	0	0	0	0	0	none	1	1	1	1	1	11111	100	2	1	No chronic conditions	1		Good self-assesed health	Yes	0	0	0	0	0	0
54	Male	45-54	0	1	0	Secondary	Married	0	0	0	0	0	No chronic desease	0	0	0	0	0	0	0	0	0	0	none	1	1	1	1	1	11111	80	2	1	No chronic conditions	0	Health better than age/gender	Good self-assesed health	Yes	0	0	0	0	0	0
30	Female	25-34	0	0	1	Higher	Married	0	0	0	1	0	Some chronic desease	0	0	0	0	0	0	0	0	0	0	none	1	1	1	1	1	11111	99	3	1	No chronic conditions	0	Health same than age/gender	Average self-assesed health		0	0	0	0	0	0
33	Female	25-34	0	0	1	Higher	Married	0	0	0	1	0	Some chronic desease	0	0	0	0	1	0	0	0	0	0	gastro	1	1	1	1	1	11111	80	2	1	One chronic conditions	1	Health same than age/gender	Good self-assesed health	Yes	0	0	0	0	0	0
40	Male	35-44	0	0	1	Higher	Married	0	0	0	0	0	No chronic desease	0	0	0	0	0	0	0	0	0	0	none	1	1	1	1	1	11111	5	2	1	No chronic conditions	1	Health better than age/gender	Good self-assesed health	Yes	0	0	0	0	0	0
22	Male	18-24	1	0	0	Primary	Single	1	0	0	0	0	No chronic desease	0	0	0	0	0	0	0	0	0	0	none	1	1	1	1	1	11111	100	2	1	No chronic conditions	1	Health better than age/gender	Good self-assesed health	Yes	0	0	0	0	0	0
52	Female	45-54	0	0	1	Higher	Widowed	0	0	0	0	0	No chronic desease	0	0	0	0	0	0	0	0	0	0	none	1	1	1	1	1	11111	80	3	1	No chronic conditions	1	Health same than age/gender	Average self-assesed health	No	0	0	0	0	0	0
68	Male	65-74	0	1	0	Secondary	Married	0	0	0	0	0	No chronic desease	0	0	0	0	0	0	0	0	0	0	none	1	1	1	1	1	11111	50	3	1	No chronic conditions	1	Health same than age/gender	Average self-assesed health	No	0	0	0	0	0	0
63	Female	55-64	0	1	0	Secondary	Single	1	0	0	1	0	Some chronic desease	1	0	0	0	0	0	0	0	0	0	heart	1	1	1	1	1	11111	70	3	1	One chronic conditions	1	Health same than age/gender	Average self-assesed health	Yes	0	0	0	0	0	0
19	Male	18-24	1	0	0	Primary	Single	0	0	0	0	0	No chronic desease	0	0	0	0	0	0	0	0	0	0	none	1	1	1	1	1	11111	100	1	1	No chronic conditions	1	Health same than age/gender	Good self-assesed health	No	0	0	0	0	0	0
55	Female	55-64	0	1	0	Secondary	Married	0	0	0	0	0	No chronic desease	0	0	0	0	0	0	0	0	0	0	none	1	1	1	1	1	11111	70	3	1	No chronic conditions	1	Health same than age/gender	Average self-assesed health	Yes	0	0	0	0	0	0
36	Female	35-44	0	1	0	Secondary	Married	0	0	0	0	0	No chronic desease	0	0	0	0	0	0	0	0	0	0	none	1	1	1	1	1	11111	90	2	1	No chronic conditions	0	Health same than age/gender	Good self-assesed health	Yes	0	0	0	0	0	0
59	Female	55-64	1	0	0	Primary	Married	1	1	0	1	0	Some chronic desease	0	0	0	1	1	0	0	0	0	0	gastro	1	1	1	1	1	11111	50	3	1	Two chronic conditions	0	Health same than age/gender	Average self-assesed health	Yes	0	0	0	0	0	0
43	Female	35-44	0	0	1	Higher	Married	0	0	0	0	0	No chronic desease	0	0	0	0	0	0	0	0	0	0	none	1	1	1	1	1	11111	70	2	1	No chronic conditions	1	Health same than age/gender	Good self-assesed health	No	0	0	0	0	0	0
27	Male	25-34	1	0	0	Primary	Married	0	0	0	0	0	No chronic desease	0	0	0	0	0	0	0	0	0	0	none	1	1	1	1	1	11111	100	2	1	No chronic conditions	0	Health same than age/gender	Good self-assesed health	Yes	0	0	0	0	0	0
34	Female	25-34	0	1	0	Secondary	Married	0	0	0	1	0	Some chronic desease	0	0	1	0	0	0	0	0	1	0	spine	1	1	1	1	1	11111	60	3	1	Two chronic conditions	1	Health same than age/gender	Average self-assesed health	Yes	0	0	0	0	0	0
24	Male	18-24	0	1	0	Secondary	Single	0	0	0	0	0	No chronic desease	0	0	0	0	0	0	0	0	0	0	none	1	1	1	1	1	11111	70	3	1	No chronic conditions	1	Health better than age/gender	Average self-assesed health	Yes	0	0	0	0	0	0
59	Male	55-64	0	1	0	Secondary	Married	0	0	0	0	0	No chronic desease	0	0	0	0	0	0	0	0	0	0	none	1	1	1	1	1	11111	70	4	1	No chronic conditions	1	Health same than age/gender	Bad self-assesed health	Yes	0	0	0	0	0	0
34	Male	25-34	0	1	0	Secondary	Married	0	0	0	0	0	No chronic desease	0	0	0	0	0	0	0	0	0	0	none	1	1	1	1	1	11111	99	1	1	No chronic conditions	1	Health same than age/gender	Good self-assesed health	Yes	0	0	0	0	0	0
65	Female	65-74	0	1	0	Secondary	Widowed	0	0	0	0	0	No chronic desease	0	0	0	0	0	0	0	0	0	0	none	1	1	1	1	1	11111	70	2	1	No chronic conditions	1	Health same than age/gender	Good self-assesed health	Yes	0	0	0	0	0	0
26	Female	25-34	0	0	1	Higher	Married	0	0	0	0	0	No chronic desease	0	0	0	0	0	0	0	0	0	0	none	1	1	1	1	1	11111	80	3	1	No chronic conditions	1	Health better than age/gender	Average self-assesed health	Yes	0	0	0	0	0	0
54	Female	45-54	0	1	0	Secondary	Married	0	1	0	0	0	No chronic desease	0	0	0	0	0	0	0	0	0	0	none	1	1	1	1	1	11111	90	2	1	No chronic conditions	1	Health same than age/gender	Good self-assesed health	Yes	0	0	0	0	0	0
54	Female	45-54	0	1	0	Secondary	Married	0	0	0	1	0	Some chronic desease	0	0	0	0	1	0	0	0	0	0	gastro	1	1	1	1	1	11111	85	3	1	One chronic conditions	0	Health same than age/gender	Average self-assesed health	No	0	0	0	0	0	0
40	Male	35-44	0	1	0	Secondary	Married	0	0	0	0	0	No chronic desease	0	0	0	0	0	0	0	0	0	0	none	1	1	1	1	1	11111	90	3	1	No chronic conditions	1	Health same than age/gender	Average self-assesed health	Yes	0	0	0	0	0	0
53	Female	45-54	0	1	0	Secondary	Widowed	1	0	0	0	0	No chronic desease	0	0	0	0	0	0	0	0	0	0	none	1	1	1	1	1	11111	80	3	1	No chronic conditions	0	Health same than age/gender	Average self-assesed health	Yes	0	0	0	0	0	0
30	Female	25-34	0	0	1	Higher	Married	0	1	0	0	0	No chronic desease	0	0	0	0	0	0	0	0	0	0	none	1	1	1	1	1	11111	70	2	1	No chronic conditions	0		Good self-assesed health	Yes	0	0	0	0	0	0
30	Female	25-34	0	1	0	Secondary	Married	0	0	0	0	0	No chronic desease	0	0	0	0	0	0	0	0	0	0	none	1	1	1	1	1	11111	60	2	1	No chronic conditions	1	Health same than age/gender	Good self-assesed health	No	0	0	0	0	0	0
29	Male	25-34	0	1	0	Secondary	Married	1	0	0	0	0	No chronic desease	0	0	0	0	0	0	0	0	0	0	none	1	1	1	1	1	11111	100	2	1	No chronic conditions	1	Health better than age/gender	Good self-assesed health	Yes	0	0	0	0	0	0
38	Female	35-44	1	0	0	Primary	Single	0	0	0	0	0	No chronic desease	0	0	0	0	0	0	0	0	0	0	none	1	1	1	1	1	11111	80	2	1	No chronic conditions	0	Health same than age/gender	Good self-assesed health	Yes	0	0	0	0	0	0
65	Male	65-74	0	1	0	Secondary	Married	0	0	0	0	0	No chronic desease	0	0	0	0	0	0	0	0	0	0	none	1	1	1	1	1	11111	75	3	1	No chronic conditions	0	Health same than age/gender	Average self-assesed health	No	0	0	0	0	0	0
43	Female	35-44	0	0	1	Higher	Married	0	1	0	1	1	Some chronic desease	0	0	0	0	0	0	0	0	0	0	none	1	1	1	1	1	11111	10	3	1	No chronic conditions	1	Health same than age/gender	Average self-assesed health	No	0	0	0	0	0	0
34	Female	25-34	0	0	1	Higher	Married	1	1	0	0	0	No chronic desease	0	0	0	0	0	0	0	0	0	0	none	1	1	1	1	1	11111	90	4	1	No chronic conditions	1	Health worse than age/gender	Bad self-assesed health	Yes	0	0	0	0	0	0
50	Female	45-54	0	1	0	Secondary	Married	0	0	0	0	0	No chronic desease	0	0	0	0	0	0	0	0	0	0	none	1	1	1	1	1	11111	98	2	1	No chronic conditions	1	Health better than age/gender	Good self-assesed health	Yes	0	0	0	0	0	0
19	Male	18-24	1	0	0	Primary	Single	0	0	0	0	0	No chronic desease	0	0	0	0	0	0	0	0	0	0	none	1	1	1	1	1	11111	70	3	1	No chronic conditions	1	Health same than age/gender	Average self-assesed health	Yes	0	0	0	0	0	0
38	Male	35-44	0	0	1	Higher	Married	0	0	0	0	0	No chronic desease	0	0	0	0	0	0	0	0	0	0	none	1	1	1	1	1	11111	100	1	1	No chronic conditions	1	Health better than age/gender	Good self-assesed health	Yes	0	0	0	0	0	0
25	Male	25-34	0	0	1	Higher	Single	0	0	0	0	0	No chronic desease	0	0	0	0	0	0	0	0	0	0	none	1	1	1	1	1	11111	100	2	1	No chronic conditions	0	Health better than age/gender	Good self-assesed health	Yes	0	0	0	0	0	0
33	Female	25-34	0	0	1	Higher	Married	0	0	0	0	0	No chronic desease	0	0	0	0	0	0	0	0	0	0	none	1	1	1	1	1	11111	99	2	1	No chronic conditions	1	Health better than age/gender	Good self-assesed health	Yes	0	0	0	0	0	0
29	Male	25-34	0	1	0	Secondary	Single	0	0	0	0	0	No chronic desease	0	0	0	0	0	0	0	0	0	0	none	1	1	1	1	1	11111	90	2	1	No chronic conditions	1	Health same than age/gender	Good self-assesed health	No	0	0	0	0	0	0
41	Male	35-44	0	1	0	Secondary	Married	1	0	0	0	0	No chronic desease	0	0	0	0	0	0	0	0	0	0	none	1	1	1	1	1	11111	85	2	1	No chronic conditions	1	Health same than age/gender	Good self-assesed health	No	0	0	0	0	0	0
19	Male	18-24	0	1	0	Secondary	Single	0	0	0	0	0	No chronic desease	0	0	0	0	0	0	0	0	0	0	none	1	1	1	1	1	11111	90	1	1	No chronic conditions	1	Health same than age/gender	Good self-assesed health	Yes	0	0	0	0	0	0
30	Male	25-34	1	0	0	Primary	Married	0	0	0	0	0	No chronic desease	0	0	0	0	0	0	0	0	0	0	none	1	1	1	1	1	11111	80	2	1	No chronic conditions	1	Health same than age/gender	Good self-assesed health	Yes	0	0	0	0	0	0
56	Male	55-64	1	0	0	Primary	Married	0	1	0	0	0	No chronic desease	0	0	0	0	0	0	0	0	0	0	none	1	1	1	1	1	11111	50	3	1	No chronic conditions	0	Health same than age/gender	Average self-assesed health	Yes	0	0	0	0	0	0
27	Male	25-34	1	0	0	Primary	Married	0	1	0	0	0	No chronic desease	0	0	0	0	0	0	0	0	0	0	none	1	1	1	1	1	11111	98	2	1	No chronic conditions	1	Health same than age/gender	Good self-assesed health	No	0	0	0	0	0	0
40	Female	35-44	0	0	1	Higher	Married	0	0	0	0	0	No chronic desease	0	0	0	0	0	0	0	0	0	0	none	1	1	1	1	1	11111	85	2	1	No chronic conditions	1	Health better than age/gender	Good self-assesed health	Yes	0	0	0	0	0	0
38	Male	35-44	1	0	0	Primary	Married	1	1	0	0	0	No chronic desease	0	0	0	0	0	0	0	0	0	0	none	1	1	1	1	1	11111	100	2	1	No chronic conditions	0		Good self-assesed health	Yes	0	0	0	0	0	0
64	Male	55-64	1	0	0	Primary	Married	0	1	0	1	0	Some chronic desease	0	0	0	0	0	0	1	0	0	0	ent	1	1	1	1	1	11111	80	3	1	One chronic conditions	0	Health same than age/gender	Average self-assesed health	Yes	0	0	0	0	0	0
40	Male	35-44	0	0	1	Higher	Married	0	0	0	0	0	No chronic desease	0	0	0	0	0	0	0	0	0	0	none	1	1	1	1	1	11111	90	3	1	No chronic conditions	1	Health same than age/gender	Average self-assesed health	No	0	0	0	0	0	0
39	Male	35-44	0	0	1	Higher	Married	0	0	0	0	0	No chronic desease	0	0	0	0	0	0	0	0	0	0	none	1	1	1	1	1	11111	90	2	1	No chronic conditions	0	Health better than age/gender	Good self-assesed health	No	0	0	0	0	0	0
55	Male	55-64	0	1	0	Secondary	Married	0	0	0	0	0	No chronic desease	0	0	0	0	0	0	0	0	0	0	none	1	1	1	1	1	11111	90	2	1	No chronic conditions	1		Good self-assesed health	Yes	0	0	0	0	0	0
56	Male	55-64	1	0	0	Primary	Married	0	1	0	0	0	No chronic desease	0	0	0	0	0	0	0	0	0	0	none	1	1	1	1	1	11111	80	3	1	No chronic conditions	1	Health same than age/gender	Average self-assesed health	Yes	0	0	0	0	0	0
29	Male	25-34	0	0	1	Higher	Married	0	0	0	0	0	No chronic desease	0	0	0	0	0	0	0	0	0	0	none	1	1	1	1	1	11111	90	3	1	No chronic conditions	1	Health same than age/gender	Average self-assesed health	No	0	0	0	0	0	0
66	Male	65-74	0	0	1	Higher	Married	1	0	0	0	0	No chronic desease	0	0	0	0	0	0	0	0	0	0	none	1	1	1	1	1	11111	60	3	1	No chronic conditions	1	Health better than age/gender	Average self-assesed health	Yes	0	0	0	0	0	0
49	Male	45-54	0	1	0	Secondary	Married	0	0	0	0	0	No chronic desease	0	0	0	0	0	0	0	0	0	0	none	1	1	1	1	1	11111	90	2	1	No chronic conditions	0	Health same than age/gender	Good self-assesed health	Yes	0	0	0	0	0	0
25	Female	25-34	0	0	1	Higher	Single	0	1	0	0	0	No chronic desease	0	0	0	0	0	0	0	0	0	0	none	1	1	1	1	1	11111	50	2	1	No chronic conditions	1	Health better than age/gender	Good self-assesed health	Yes	0	0	0	0	0	0
55	Male	55-64	0	0	1	Higher	Married	0	0	0	0	0	No chronic desease	0	0	0	0	0	0	0	0	0	0	none	1	1	1	1	1	11111	80	2	1	No chronic conditions	1	Health same than age/gender	Good self-assesed health	Yes	0	0	0	0	0	0
37	Male	35-44	0	0	1	Higher	Single	0	0	0	0	0	No chronic desease	0	0	0	0	0	0	0	0	0	0	none	1	1	1	1	1	11111	80	2	1	No chronic conditions	1	Health same than age/gender	Good self-assesed health	No	0	0	0	0	0	0
20	Female	18-24	1	0	0	Primary	Married	0	0	0	0	0	No chronic desease	0	0	0	0	0	0	0	0	0	0	none	1	1	1	1	1	11111	90	2	1	No chronic conditions	1	Health better than age/gender	Good self-assesed health	No	0	0	0	0	0	0
30	Female	25-34	0	0	1	Higher	Married	0	0	0	0	0	No chronic desease	0	0	0	0	0	0	0	0	0	0	none	1	1	1	1	1	11111	80	2	1	No chronic conditions	1	Health same than age/gender	Good self-assesed health	Yes	0	0	0	0	0	0
29	Female	25-34	0	1	0	Secondary	Married	0	0	0	0	0	No chronic desease	0	0	0	0	0	0	0	0	0	0	none	1	1	1	1	1	11111	96	2	1	No chronic conditions	1	Health better than age/gender	Good self-assesed health	No	0	0	0	0	0	0
48	Female	45-54	0	1	0	Secondary	Widowed	0	1	0	1	0	Some chronic desease	1	0	0	0	0	0	0	0	0	0	heart	1	1	1	1	1	11111	50	4	1	One chronic conditions	1	Health better than age/gender	Bad self-assesed health	No	0	0	0	0	0	0
54	Female	45-54	0	0	1	Higher	Divorced	0	0	0	0	0	No chronic desease	0	0	0	0	0	0	0	0	0	0	none	1	1	1	1	1	11111	80	2	1	No chronic conditions	1	Health same than age/gender	Good self-assesed health	Yes	0	0	0	0	0	0
19	Female	18-24	1	0	0	Primary	Single	0	0	0	0	0	No chronic desease	0	0	0	0	0	0	0	0	0	0	none	1	1	1	1	1	11111	99	1	1	No chronic conditions	1	Health same than age/gender	Good self-assesed health	Yes	0	0	0	0	0	0
54	Female	45-54	1	0	0	Primary	Married	1	0	0	1	0	Some chronic desease	0	1	0	0	0	0	0	0	0	0	lung	1	1	1	1	1	11111	60	1	1	One chronic conditions	0	Health better than age/gender	Good self-assesed health	Yes	0	0	0	0	0	0
26	Female	25-34	1	0	0	Primary	Married	0	0	0	0	0	No chronic desease	0	0	0	0	0	0	0	0	0	0	none	1	1	1	1	1	11111	90	2	1	No chronic conditions	1	Health same than age/gender	Good self-assesed health		0	0	0	0	0	0
34	Male	25-34	0	0	1	Higher	Married	0	0	0	0	0	No chronic desease	0	0	0	0	0	0	0	0	0	0	none	1	1	1	1	1	11111	100	1	1	No chronic conditions	1	Health better than age/gender	Good self-assesed health	No	0	0	0	0	0	0
59	Female	55-64	1	0	0	Primary	Married	0	1	0	1	0	Some chronic desease	0	0	0	1	0	0	0	0	0	0	kidney	1	1	1	1	1	11111	80	3	1	One chronic conditions	1		Average self-assesed health	No	0	0	0	0	0	0
37	Female	35-44	0	0	1	Higher	Married	0	0	0	0	0	No chronic desease	0	0	0	0	0	0	0	0	0	0	none	1	1	1	1	1	11111	90	2	1	No chronic conditions	1	Health better than age/gender	Good self-assesed health	Yes	0	0	0	0	0	0
42	Female	35-44	0	1	0	Secondary	Married	1	0	0	0	0	No chronic desease	0	0	0	0	0	0	0	0	0	0	none	1	1	1	1	1	11111	60	3	1	No chronic conditions	0	Health same than age/gender	Average self-assesed health	Yes	0	0	0	0	0	0
66	Female	65-74	0	0	1	Higher	Married	1	0	0	1	0	Some chronic desease	0	0	0	0	0	1	0	0	0	0	allergy	1	1	1	1	1	11111	70	3	1	One chronic conditions	1	Health same than age/gender	Average self-assesed health	No	0	0	0	0	0	0
32	Male	25-34	1	0	0	Primary	Single	0	0	0	0	0	No chronic desease	0	0	0	0	0	0	0	0	0	0	none	1	1	1	1	1	11111	80	2	1	No chronic conditions	1	Health same than age/gender	Good self-assesed health	Yes	0	0	0	0	0	0
28	Female	25-34	0	0	1	Higher	Single	1	0	0	0	0	No chronic desease	0	0	0	0	0	0	0	0	0	0	none	1	1	1	1	1	11111	90	1	1	No chronic conditions	1	Health better than age/gender	Good self-assesed health	Yes	0	0	0	0	0	0
38	Female	35-44	0	0	1	Higher	Married	0	0	0	1	1	Some chronic desease	0	0	0	0	0	0	0	0	0	0	none	1	1	1	1	1	11111	95	2	1	No chronic conditions	0		Good self-assesed health	Yes	0	0	0	0	0	0
25	Female	25-34	0	0	1	Higher	Single	0	1	0	1	0	Some chronic desease	0	0	0	0	1	0	0	0	0	0	gastro	1	1	1	1	1	11111	85	2	1	One chronic conditions	1	Health better than age/gender	Good self-assesed health	No	0	0	0	0	0	0
43	Male	35-44	0	1	0	Secondary	Married	0	0	0	0	0	No chronic desease	0	0	0	0	0	0	0	0	0	0	none	1	1	1	1	1	11111	85	3	1	No chronic conditions	1	Health same than age/gender	Average self-assesed health	No	0	0	0	0	0	0
22	Female	18-24	0	0	1	Higher	Married	0	0	0	1	0	Some chronic desease	0	0	0	0	1	0	0	0	0	0	gastro	1	1	1	1	1	11111	70	3	1	One chronic conditions	1	Health same than age/gender	Average self-assesed health	Yes	0	0	0	0	0	0
18	Female	18-24	1	0	0	Primary	Single	0	0	0	0	0	No chronic desease	0	0	0	0	0	0	0	0	0	0	none	1	1	1	1	1	11111	99	1	1	No chronic conditions	1		Good self-assesed health	Yes	0	0	0	0	0	0
26	Female	25-34	0	1	0	Secondary	Married	0	0	0	0	0	No chronic desease	0	0	0	0	0	0	0	0	0	0	none	1	1	1	1	1	11111	75	1	1	No chronic conditions	1	Health same than age/gender	Good self-assesed health	Yes	0	0	0	0	0	0
36	Female	35-44	0	1	0	Secondary	Married	0	0	0	0	0	No chronic desease	0	0	0	0	0	0	0	0	0	0	none	1	1	1	1	1	11111	100	2	1	No chronic conditions	0	Health same than age/gender	Good self-assesed health	Yes	0	0	0	0	0	0
60	Female	55-64	0	1	0	Secondary	Single	1	0	0	0	0	No chronic desease	0	0	0	0	0	0	0	0	0	0	none	1	1	1	1	1	11111	50	3	1	No chronic conditions	1	Health better than age/gender	Average self-assesed health	Yes	0	0	0	0	0	0
39	Female	35-44	0	1	0	Secondary	Married	0	0	0	0	0	No chronic desease	0	0	0	0	0	0	0	0	0	0	none	1	1	1	1	1	11111	90	2	1	No chronic conditions	1	Health same than age/gender	Good self-assesed health	Yes	0	0	0	0	0	0
49	Male	45-54	0	0	1	Higher	Married	0	0	0	0	0	No chronic desease	0	0	0	0	0	0	0	0	0	0	none	1	1	1	1	1	11111	90	2	1	No chronic conditions	1		Good self-assesed health	No	0	0	0	0	0	0
20	Male	18-24	0	1	0	Secondary	Divorced	0	0	0	0	0	No chronic desease	0	0	0	0	0	0	0	0	0	0	none	1	1	1	1	1	11111	100	3	1	No chronic conditions	0	Health better than age/gender	Average self-assesed health	Yes	0	0	0	0	0	0
58	Female	55-64	0	0	1	Higher	Married	0	0	0	1	1	Some chronic desease	0	0	0	0	0	0	0	0	0	0	none	1	1	1	1	1	11111	70	3	1	No chronic conditions	1	Health same than age/gender	Average self-assesed health	Yes	0	0	0	0	0	0
21	Male	18-24	1	0	0	Primary	Single	0	0	0	0	0	No chronic desease	0	0	0	0	0	0	0	0	0	0	none	1	1	1	1	1	11111	90	2	1	No chronic conditions	1	Health same than age/gender	Good self-assesed health	Yes	0	0	0	0	0	0
18	Female	18-24	1	0	0	Primary	Single	0	0	0	0	0	No chronic desease	0	0	0	0	0	0	0	0	0	0	none	1	1	1	1	1	11111	90	2	1	No chronic conditions	1	Health same than age/gender	Good self-assesed health	Yes	0	0	0	0	0	0
21	Female	18-24	1	0	0	Primary	Single	0	0	0	0	0	No chronic desease	0	0	0	0	0	0	0	0	0	0	none	1	1	1	1	1	11111	99	1	1	No chronic conditions	0	Health better than age/gender	Good self-assesed health	Yes	0	0	0	0	0	0
58	Male	55-64	0	1	0	Secondary	Married	0	0	0	0	0	No chronic desease	0	0	0	0	0	0	0	0	0	0	none	1	1	1	1	1	11111	80	3	1	No chronic conditions	1	Health better than age/gender	Average self-assesed health	Yes	0	0	0	0	0	0
41	Male	35-44	0	1	0	Secondary	Married	0	0	0	0	0	No chronic desease	0	0	0	0	0	0	0	0	0	0	none	1	1	1	1	1	11111	100	1	1	No chronic conditions	1	Health better than age/gender	Good self-assesed health	Yes	0	0	0	0	0	0
45	Male	45-54	0	1	0	Secondary	Divorced	0	0	0	0	0	No chronic desease	0	0	0	0	0	0	0	0	0	0	none	1	1	1	1	1	11111	80	2	1	No chronic conditions	1	Health better than age/gender	Good self-assesed health	Yes	0	0	0	0	0	0
68	Female	65-74	1	0	0	Primary	Widowed	0	1	0	0	0	No chronic desease	0	0	0	0	0	0	0	0	0	0	none	1	1	1	1	1	11111	80	3	1	No chronic conditions	0	Health better than age/gender	Average self-assesed health	Yes	0	0	0	0	0	0
58	Female	55-64	0	0	1	Higher	Married	0	0	0	0	0	No chronic desease	0	0	0	0	0	0	0	0	0	0	none	1	1	1	1	1	11111	80	2	1	No chronic conditions	1	Health better than age/gender	Good self-assesed health	No	0	0	0	0	0	0
24	Female	18-24	0	0	1	Higher	Single	0	0	0	0	0	No chronic desease	0	0	0	0	0	0	0	0	0	0	none	1	1	1	1	1	11111	100		1	No chronic conditions	0			Yes	0	0	0	0	0	0
24	Female	18-24	1	0	0	Primary	Married	1	0	0	0	0	No chronic desease	0	0	0	0	0	0	0	0	0	0	none	1	1	1	1	1	11111	90	2	1	No chronic conditions	0	Health same than age/gender	Good self-assesed health		0	0	0	0	0	0
33	Male	25-34	1	0	0	Primary	Married	0	0	0	1	0	Some chronic desease	0	0	0	0	0	0	0	0	0	0	none	1	1	1	1	1	11111	90	2	1	No chronic conditions	0	Health same than age/gender	Good self-assesed health	No	0	0	0	0	0	0
24	Female	18-24	0	1	0	Secondary	Married	0	0	0	1	0	Some chronic desease	0	0	0	0	1	0	0	0	0	0	gastro	1	1	1	1	1	11111	80	2	1	One chronic conditions	1	Health same than age/gender	Good self-assesed health	Yes	0	0	0	0	0	0
31	Female	25-34	0	1	0	Secondary	Single	1	0	0	0	0	No chronic desease	0	0	0	0	0	0	0	0	0	0	none	1	1	1	1	1	11111	70	3	1	No chronic conditions	0	Health same than age/gender	Average self-assesed health		0	0	0	0	0	0
64	Female	55-64	0	0	1	Higher	Married	0	0	0	1	1	Some chronic desease	0	0	0	0	0	0	0	0	0	0	none	1	1	1	1	1	11111	50	3	1	No chronic conditions	1	Health same than age/gender	Average self-assesed health	Yes	0	0	0	0	0	0
25	Female	25-34	0	1	0	Secondary	Married	0	0	0	0	0	No chronic desease	0	0	0	0	0	0	0	0	0	0	none	1	1	1	1	1	11111	90	2	1	No chronic conditions	1	Health same than age/gender	Good self-assesed health	No	0	0	0	0	0	0
56	Male	55-64	0	1	0	Secondary	Married	0	0	0	1	0	Some chronic desease	0	1	0	0	0	0	0	0	0	0	lung	1	1	1	1	1	11111	50	3	1	One chronic conditions	1	Health same than age/gender	Average self-assesed health	Yes	0	0	0	0	0	0
31	Male	25-34	0	0	1	Higher	Married	0	0	0	0	0	No chronic desease	0	0	0	0	0	0	0	0	0	0	none	1	1	1	1	1	11111	90	2	1	No chronic conditions	0	Health same than age/gender	Good self-assesed health	Yes	0	0	0	0	0	0
36	Male	35-44	0	1	0	Secondary	Married	0	1	0	0	0	No chronic desease	0	0	0	0	0	0	0	0	0	0	none	1	1	1	1	1	11111	70	3	1	No chronic conditions	1	Health same than age/gender	Average self-assesed health	No	0	0	0	0	0	0
28	Male	25-34	0	0	1	Higher	Married	0	0	0	0	0	No chronic desease	0	0	0	0	0	0	0	0	0	0	none	1	1	1	1	1	11111	100	3	1	No chronic conditions	1	Health better than age/gender	Average self-assesed health	Yes	0	0	0	0	0	0
26	Female	25-34	0	0	1	Higher	Single	0	0	0	0	0	No chronic desease	0	0	0	0	0	0	0	0	0	0	none	1	1	1	1	1	11111	90	2	1	No chronic conditions	1	Health same than age/gender	Good self-assesed health	Yes	0	0	0	0	0	0
30	Male	25-34	0	0	1	Higher	Married	0	0	0	0	0	No chronic desease	0	0	0	0	0	0	0	0	0	0	none	1	1	1	1	1	11111	100	1	1	No chronic conditions	1		Good self-assesed health	No	0	0	0	0	0	0
46	Male	45-54	0	0	1	Higher	Married	0	0	0	1	0	Some chronic desease	0	0	0	0	0	0	0	0	0	0	none	1	1	1	1	1	11111	90	1	1	No chronic conditions	1	Health same than age/gender	Good self-assesed health	Yes	0	0	0	0	0	0
59	Male	55-64	1	0	0	Primary	Married	0	1	0	0	0	No chronic desease	0	0	0	0	0	0	0	0	0	0	none	1	1	1	1	1	11111	75	3	1	No chronic conditions	1	Health same than age/gender	Average self-assesed health	Yes	0	0	0	0	0	0
23	Male	18-24	0	0	1	Higher	Single	0	0	0	0	0	No chronic desease	0	0	0	0	0	0	0	0	0	0	none	1	1	1	1	1	11111	98	1	1	No chronic conditions	1	Health same than age/gender	Good self-assesed health	Yes	0	0	0	0	0	0
44	Male	35-44	0	1	0	Secondary	Single	1	1	0	0	0	No chronic desease	0	0	0	0	0	0	0	0	0	0	none	1	1	1	1	1	11111	90	2	1	No chronic conditions	1	Health same than age/gender	Good self-assesed health	Yes	0	0	0	0	0	0
52	Male	45-54	0	1	0	Secondary	Married	0	0	0	0	0	No chronic desease	0	0	0	0	0	0	0	0	0	0	none	1	1	1	1	1	11111	60	2	1	No chronic conditions	0	Health same than age/gender	Good self-assesed health	Yes	0	0	0	0	0	0
18	Male	18-24	1	0	0	Primary	Single	0	0	0	0	0	No chronic desease	0	0	0	0	0	0	0	0	0	0	none	1	1	1	1	1	11111	100	2	1	No chronic conditions	1	Health same than age/gender	Good self-assesed health	Yes	0	0	0	0	0	0
38	Male	35-44	0	0	1	Higher	Married	0	1	0	1	0	Some chronic desease	0	1	0	0	0	0	0	0	0	0	lung	1	1	1	1	1	11111	100		1	One chronic conditions	1	Health better than age/gender		Yes	0	0	0	0	0	0
62	Male	55-64	0	0	1	Higher	Married	0	0	0	0	0	No chronic desease	0	0	0	0	0	0	0	0	0	0	none	1	1	1	1	1	11111	50	3	1	No chronic conditions	1	Health same than age/gender	Average self-assesed health	No	0	0	0	0	0	0
19	Female	18-24	1	0	0	Primary	Single	0	0	0	0	0	No chronic desease	0	0	0	0	0	0	0	0	0	0	none	1	1	1	1	1	11111	90	2	1	No chronic conditions	1	Health same than age/gender	Good self-assesed health	Yes	0	0	0	0	0	0
45	Male	45-54	0	0	1	Higher	Single	0	0	0	0	0	No chronic desease	0	0	0	0	0	0	0	0	0	0	none	1	1	1	1	1	11111	90	3	1	No chronic conditions	1	Health same than age/gender	Average self-assesed health	Yes	0	0	0	0	0	0
30	Female	25-34	0	1	0	Secondary	Widowed	0	0	0	0	0	No chronic desease	0	0	0	0	0	0	0	0	0	0	none	1	1	1	1	1	11111	85	2	1	No chronic conditions	1	Health better than age/gender	Good self-assesed health	Yes	0	0	0	0	0	0
41	Female	35-44	0	0	1	Higher	Married	0	0	0	0	0	No chronic desease	0	0	0	0	0	0	0	0	0	0	none	1	1	1	1	1	11111	65	2	1	No chronic conditions	1	Health same than age/gender	Good self-assesed health	Yes	0	0	0	0	0	0
36	Male	35-44	0	1	0	Secondary	Married	0	0	0	0	0	No chronic desease	0	0	0	0	0	0	0	0	0	0	none	1	1	1	1	1	11111	100	2	1	No chronic conditions	1	Health better than age/gender	Good self-assesed health	Yes	0	0	0	0	0	0
21	Male	18-24	1	0	0	Primary	Single	0	0	0	0	0	No chronic desease	0	0	0	0	0	0	0	0	0	0	none	1	1	1	1	1	11111	92	1	1	No chronic conditions	1	Health better than age/gender	Good self-assesed health	Yes	0	0	0	0	0	0
29	Male	25-34	0	0	1	Higher	Married	0	1	1	1	0	Some chronic desease	1	0	0	0	0	0	0	0	0	0	heart	1	1	1	1	1	11111	60	3	1	One chronic conditions	1	Health better than age/gender	Average self-assesed health	Yes	0	0	0	0	0	0
40	Female	35-44	1	0	0	Primary	Single	0	0	0	0	0	No chronic desease	0	0	0	0	0	0	0	0	0	0	none	1	1	1	1	1	11111	90	1	1	No chronic conditions	1	Health same than age/gender	Good self-assesed health	No	0	0	0	0	0	0
27	Female	25-34	0	1	0	Secondary	Married	0	0	0	0	0	No chronic desease	0	0	0	0	0	0	0	0	0	0	none	1	1	1	1	1	11111	90	2	1	No chronic conditions	1	Health same than age/gender	Good self-assesed health	Yes	0	0	0	0	0	0
21	Female	18-24	0	0	1	Higher	Single	0	0	0	0	0	No chronic desease	0	0	0	0	0	0	0	0	0	0	none	1	1	1	1	1	11111	90	2	1	No chronic conditions	1	Health same than age/gender	Good self-assesed health	Yes	0	0	0	0	0	0
49	Male	45-54	0	1	0	Secondary	Married	0	0	0	1	1	Some chronic desease	0	0	0	0	0	0	0	0	0	0	none	1	1	1	1	1	11111	90	2	1	No chronic conditions	0	Health same than age/gender	Good self-assesed health	Yes	0	0	0	0	0	0
58	Female	55-64	0	1	0	Secondary	Married	0	0	0	1	0	Some chronic desease	0	0	0	0	0	0	0	0	0	1	other	1	1	1	1	1	11111	80	2	1	One chronic conditions	1	Health same than age/gender	Good self-assesed health	No	0	0	0	0	0	0
31	Male	25-34	0	0	1	Higher	Married	0	0	0	0	0	No chronic desease	0	0	0	0	0	0	0	0	0	0	none	1	1	1	1	1	11111	90	2	1	No chronic conditions	1		Good self-assesed health	Yes	0	0	0	0	0	0
39	Female	35-44	0	1	0	Secondary	Married	0	1	0	1	0	Some chronic desease	0	0	1	0	0	0	0	0	0	0	liver	1	1	1	1	1	11111	80	3	1	One chronic conditions	1	Health same than age/gender	Average self-assesed health	No	0	0	0	0	0	0
30	Male	25-34	0	0	1	Higher	Married	0	1	0	0	0	No chronic desease	0	0	0	0	0	0	0	0	0	0	none	1	1	1	1	1	11111	100	4	1	No chronic conditions	1	Health better than age/gender	Bad self-assesed health		0	0	0	0	0	0
18	Male	18-24	1	0	0	Primary	Single	0	0	0	0	0	No chronic desease	0	0	0	0	0	0	0	0	0	0	none	1	1	1	1	1	11111	100	1	1	No chronic conditions	0	Health better than age/gender	Good self-assesed health	No	0	0	0	0	0	0
56	Male	55-64	0	1	0	Secondary	Married	0	1	0	0	0	No chronic desease	0	0	0	0	0	0	0	0	0	0	none	1	1	1	1	1	11111	70	2	1	No chronic conditions	1	Health same than age/gender	Good self-assesed health	No	0	0	0	0	0	0
60	Male	55-64	0	1	0	Secondary	Married	0	0	0	0	0	No chronic desease	0	0	0	0	0	0	0	0	0	0	none	1	1	1	1	1	11111	90	2	1	No chronic conditions	0	Health better than age/gender	Good self-assesed health	No	0	0	0	0	0	0
35	Female	35-44	0	0	1	Higher	Married	0	0	0	0	0	No chronic desease	0	0	0	0	0	0	0	0	0	0	none	1	1	1	1	1	11111	100	1	1	No chronic conditions	0	Health better than age/gender	Good self-assesed health	Yes	0	0	0	0	0	0
57	Female	55-64	0	0	1	Higher	Married	0	0	0	0	0	No chronic desease	0	0	0	0	0	0	0	0	0	0	none	1	1	1	1	1	11111	60	3	1	No chronic conditions	0	Health same than age/gender	Average self-assesed health	Yes	0	0	0	0	0	0
24	Female	18-24	0	0	1	Higher	Married	0	0	0	0	0	No chronic desease	0	0	0	0	0	0	0	0	0	0	none	1	1	1	1	1	11111	90	3	1	No chronic conditions	1	Health same than age/gender	Average self-assesed health	Yes	0	0	0	0	0	0
37	Female	35-44	0	0	1	Higher	Widowed	0	0	0	0	0	No chronic desease	0	0	0	0	0	0	0	0	0	0	none	1	1	1	1	1	11111	85	2	1	No chronic conditions	1	Health better than age/gender	Good self-assesed health	Yes	0	0	0	0	0	0
18	Female	18-24	0	1	0	Secondary	Single	0	0	0	0	0	No chronic desease	0	0	0	0	0	0	0	0	0	0	none	1	1	1	1	1	11111	100	1	1	No chronic conditions	1	Health same than age/gender	Good self-assesed health	Yes	0	0	0	0	0	0
55	Female	55-64	1	0	0	Primary	Widowed	0	1	0	0	0	No chronic desease	0	0	0	0	0	0	0	0	0	0	none	1	1	1	1	1	11111	50	3	1	No chronic conditions	0	Health same than age/gender	Average self-assesed health	Yes	0	0	0	0	0	0
22	Female	18-24	1	0	0	Primary	Single	0	0	0	0	0	No chronic desease	0	0	0	0	0	0	0	0	0	0	none	1	1	1	1	1	11111	90	2	1	No chronic conditions	1	Health same than age/gender	Good self-assesed health	Yes	0	0	0	0	0	0
40	Male	35-44	0	0	1	Higher	Married	0	0	0	0	0	No chronic desease	0	0	0	0	0	0	0	0	0	0	none	1	1	1	1	1	11111	100	2	1	No chronic conditions	1	Health same than age/gender	Good self-assesed health	Yes	0	0	0	0	0	0
48	Male	45-54	0	1	0	Secondary	Married	0	0	0	0	0	No chronic desease	0	0	0	0	0	0	0	0	0	0	none	1	1	1	1	1	11111	90	2	1	No chronic conditions	1	Health same than age/gender	Good self-assesed health	No	0	0	0	0	0	0
38	Male	35-44	0	0	1	Higher	Single	0	0	0	0	0	No chronic desease	0	0	0	0	0	0	0	0	0	0	none	1	1	1	1	1	11111	100	2	1	No chronic conditions	1	Health better than age/gender	Good self-assesed health	Yes	0	0	0	0	0	0
37	Male	35-44	0	1	0	Secondary	Married	0	0	0	0	0	No chronic desease	0	0	0	0	0	0	0	0	0	0	none	1	1	1	1	1	11111	9	2	1	No chronic conditions	1	Health same than age/gender	Good self-assesed health	Yes	0	0	0	0	0	0
29	Male	25-34	1	0	0	Primary	Single	0	0	0	0	0	No chronic desease	0	0	0	0	0	0	0	0	0	0	none	1	1	1	1	1	11111	90	2	1	No chronic conditions	0	Health same than age/gender	Good self-assesed health	Yes	0	0	0	0	0	0
31	Female	25-34	1	0	0	Primary	Married	0	0	0	0	0	No chronic desease	0	0	0	0	0	0	0	0	0	0	none	1	1	1	1	1	11111	90	3	1	No chronic conditions	0	Health same than age/gender	Average self-assesed health	Yes	0	0	0	0	0	0
22	Female	18-24	0	0	1	Higher	Single	0	0	0	0	0	No chronic desease	0	0	0	0	0	0	0	0	0	0	none	1	1	1	1	1	11111	95	2	1	No chronic conditions	1	Health same than age/gender	Good self-assesed health	Yes	0	0	0	0	0	0
52	Female	45-54	0	1	0	Secondary	Married	0	0	1	1	0	Some chronic desease	0	0	0	0	1	0	1	0	0	0	ent	1	1	1	1	1	11111	80	2	1	Two chronic conditions	1	Health better than age/gender	Good self-assesed health	Yes	0	0	0	0	0	0
26	Male	25-34	0	1	0	Secondary	Married	0	0	0	0	0	No chronic desease	0	0	0	0	0	0	0	0	0	0	none	1	1	1	1	1	11111	80	3	1	No chronic conditions	0	Health worse than age/gender	Average self-assesed health	No	0	0	0	0	0	0
65	Male	65-74	0	1	0	Secondary	Married	1	0	0	0	0	No chronic desease	0	0	0	0	0	0	0	0	0	0	none	1	1	1	1	1	11111	60	3	1	No chronic conditions	1	Health same than age/gender	Average self-assesed health	Yes	0	0	0	0	0	0
33	Female	25-34	1	0	0	Primary	Married	0	0	0	0	0	No chronic desease	0	0	0	0	0	0	0	0	0	0	none	1	1	1	1	1	11111	80	3	1	No chronic conditions	1	Health same than age/gender	Average self-assesed health	Yes	0	0	0	0	0	0
28	Female	25-34	0	0	1	Higher	Married	0	1	0	0	0	No chronic desease	0	0	0	0	0	0	0	0	0	0	none	1	1	1	1	1	11111	90	2	1	No chronic conditions	0	Health same than age/gender	Good self-assesed health	Yes	0	0	0	0	0	0
52	Female	45-54	0	1	0	Secondary	Divorced	0	0	0	1	0	Some chronic desease	0	0	0	0	0	0	0	0	1	0	spine	1	1	1	1	1	11111	70	3	1	One chronic conditions	1	Health same than age/gender	Average self-assesed health	Yes	0	0	0	0	0	0
31	Female	25-34	0	0	1	Higher	Divorced	0	0	0	0	0	No chronic desease	0	0	0	0	0	0	0	0	0	0	none	1	1	1	1	1	11111	98	1	1	No chronic conditions	1	Health same than age/gender	Good self-assesed health	Yes	0	0	0	0	0	0
37	Male	35-44	0	1	0	Secondary	Married	0	0	0	0	0	No chronic desease	0	0	0	0	0	0	0	0	0	0	none	1	1	1	1	1	11111	90	1	1	No chronic conditions	1	Health better than age/gender	Good self-assesed health	Yes	0	0	0	0	0	0
22	Female	18-24	0	1	0	Secondary	Married	0	0	0	0	0	No chronic desease	0	0	0	0	0	0	0	0	0	0	none	1	1	1	1	1	11111	95	2	1	No chronic conditions	1	Health same than age/gender	Good self-assesed health	Yes	0	0	0	0	0	0
29	Female	25-34	0	0	1	Higher	Married	0	0	0	1	0	Some chronic desease	1	0	0	0	0	0	0	0	0	0	heart	1	1	1	1	1	11111	70	2	1	One chronic conditions	1	Health same than age/gender	Good self-assesed health	No	0	0	0	0	0	0
48	Female	45-54	0	1	0	Secondary	Married	0	0	0	1	1	Some chronic desease	0	0	0	0	0	0	0	0	0	0	none	1	1	1	1	1	11111	70	3	1	No chronic conditions	0	Health better than age/gender	Average self-assesed health	No	0	0	0	0	0	0
22	Female	18-24	1	0	0	Primary	Single	0	0	0	0	0	No chronic desease	0	0	0	0	0	0	0	0	0	0	none	1	1	1	1	1	11111	90	2	1	No chronic conditions	1	Health same than age/gender	Good self-assesed health	Yes	0	0	0	0	0	0
31	Female	25-34	1	0	0	Primary	Married	0	0	0	0	0	No chronic desease	0	0	0	0	0	0	0	0	0	0	none	1	1	1	1	1	11111	80	2	1	No chronic conditions	0	Health same than age/gender	Good self-assesed health		0	0	0	0	0	0
19	Female	18-24	1	0	0	Primary	Single	0	0	0	0	0	No chronic desease	0	0	0	0	0	0	0	0	0	0	none	1	1	1	1	1	11111	90	2	1	No chronic conditions	1	Health better than age/gender	Good self-assesed health	Yes	0	0	0	0	0	0
29	Male	25-34	1	0	0	Primary	Single	1	0	0	0	0	No chronic desease	0	0	0	0	0	0	0	0	0	0	none	1	1	1	1	1	11111	100	2	1	No chronic conditions	0	Health same than age/gender	Good self-assesed health	Yes	0	0	0	0	0	0
25	Female	25-34	1	0	0	Primary	Married	0	0	0	0	0	No chronic desease	0	0	0	0	0	0	0	0	0	0	none	1	1	1	1	1	11111	90	2	1	No chronic conditions	0	Health better than age/gender	Good self-assesed health	No	0	0	0	0	0	0
62	Male	55-64	1	0	0	Primary	Married	0	0	0	1	0	Some chronic desease	0	0	0	0	1	0	0	0	1	0	spine	1	1	1	1	1	11111	65	3	1	Two chronic conditions	1	Health same than age/gender	Average self-assesed health	No	0	0	0	0	0	0
20	Male	18-24	0	1	0	Secondary	Single	0	0	0	0	0	No chronic desease	0	0	0	0	0	0	0	0	0	0	none	1	1	1	1	1	11111	90	2	1	No chronic conditions	1	Health same than age/gender	Good self-assesed health	No	0	0	0	0	0	0
28	Male	25-34	0	1	0	Secondary	Married	0	0	0	0	0	No chronic desease	0	0	0	0	0	0	0	0	0	0	none	1	1	1	1	1	11111	70	3	1	No chronic conditions	0	Health same than age/gender	Average self-assesed health	Yes	0	0	0	0	0	0
30	Female	25-34	0	1	0	Secondary	Married	1	0	0	0	0	No chronic desease	0	0	0	0	0	0	0	0	0	0	none	1	1	1	1	1	11111	90	2	1	No chronic conditions	1	Health same than age/gender	Good self-assesed health	Yes	0	0	0	0	0	0
62	Female	55-64	0	0	1	Higher	Widowed	0	0	0	1	0	Some chronic desease	0	0	0	0	0	1	0	0	0	0	allergy	1	1	1	1	1	11111	75	3	1	One chronic conditions	1	Health same than age/gender	Average self-assesed health	No	0	0	0	0	0	0
45	Male	45-54	0	0	1	Higher	Married	0	0	0	0	0	No chronic desease	0	0	0	0	0	0	0	0	0	0	none	1	1	1	1	1	11111	80	1	1	No chronic conditions	1	Health better than age/gender	Good self-assesed health	Yes	0	0	0	0	0	0
27	Female	25-34	0	1	0	Secondary	Married	0	1	0	0	0	No chronic desease	0	0	0	0	0	0	0	0	0	0	none	1	1	1	1	1	11111	90	3	1	No chronic conditions	0	Health worse than age/gender	Average self-assesed health	No	0	0	0	0	0	0
27	Female	25-34	1	0	0	Primary	Married	0	0	0	1	0	Some chronic desease	0	0	0	1	0	0	0	0	0	0	kidney	1	1	1	1	1	11111	50	3	1	One chronic conditions	1	Health worse than age/gender	Average self-assesed health	Yes	0	0	0	0	0	0
43	Female	35-44	0	1	0	Secondary	Married	0	0	0	0	0	No chronic desease	0	0	0	0	0	0	0	0	0	0	none	1	1	1	1	1	11111	85	2	1	No chronic conditions	1	Health same than age/gender	Good self-assesed health	Yes	0	0	0	0	0	0
35	Female	35-44	1	0	0	Primary	Married	0	0	0	0	0	No chronic desease	0	0	0	0	0	0	0	0	0	0	none	1	1	1	1	1	11111	85	2	1	No chronic conditions	1	Health same than age/gender	Good self-assesed health	No	0	0	0	0	0	0
18	Female	18-24	1	0	0	Primary	Single	0	0	0	0	0	No chronic desease	0	0	0	0	0	0	0	0	0	0	none	1	1	1	1	1	11111	95	1	1	No chronic conditions	0	Health same than age/gender	Good self-assesed health	No	0	0	0	0	0	0
34	Male	25-34	0	1	0	Secondary	Single	0	0	0	1	0	Some chronic desease	0	0	0	0	0	0	0	0	0	0	none	1	1	1	1	1	11111	100	3	1	No chronic conditions	1	Health better than age/gender	Average self-assesed health	Yes	0	0	0	0	0	0
24	Male	18-24	0	1	0	Secondary	Single	0	0	0	0	0	No chronic desease	0	0	0	0	0	0	0	0	0	0	none	1	1	1	1	1	11111	100	1	1	No chronic conditions	1	Health better than age/gender	Good self-assesed health	Yes	0	0	0	0	0	0
44	Male	35-44	0	0	1	Higher	Married	0	0	0	0	0	No chronic desease	0	0	0	0	0	0	0	0	0	0	none	1	1	1	1	1	11111	80	3	1	No chronic conditions	1	Health same than age/gender	Average self-assesed health	No	0	0	0	0	0	0
68	Male	65-74	0	0	1	Higher	Married	0	0	0	0	0	No chronic desease	0	0	0	0	0	0	0	0	0	0	none	1	1	1	1	1	11111	80	2	1	No chronic conditions	1	Health same than age/gender	Good self-assesed health	No	0	0	0	0	0	0
40	Male	35-44	0	0	1	Higher	Married	0	0	0	0	0	No chronic desease	0	0	0	0	0	0	0	0	0	0	none	1	1	1	1	1	11111	90	2	1	No chronic conditions	1	Health same than age/gender	Good self-assesed health	Yes	0	0	0	0	0	0
59	Female	55-64	0	1	0	Secondary	Married	0	0	0	0	0	No chronic desease	0	0	0	0	0	0	0	0	0	0	none	1	1	1	1	1	11111	70	2	1	No chronic conditions	1	Health same than age/gender	Good self-assesed health	Yes	0	0	0	0	0	0
45	Male	45-54	0	0	1	Higher	Married	0	0	0	0	0	No chronic desease	0	0	0	0	0	0	0	0	0	0	none	1	1	1	1	1	11111	95	2	1	No chronic conditions	1	Health better than age/gender	Good self-assesed health	Yes	0	0	0	0	0	0
45	Male	45-54	0	1	0	Secondary	Married	0	0	0	0	0	No chronic desease	0	0	0	0	0	0	0	0	0	0	none	1	1	1	1	1	11111	90	2	1	No chronic conditions	1	Health better than age/gender	Good self-assesed health	No	0	0	0	0	0	0
18	Male	18-24	1	0	0	Primary	Single	0	0	0	0	0	No chronic desease	0	0	0	0	0	0	0	0	0	0	none	1	1	1	1	1	11111	100	1	1	No chronic conditions	0	Health same than age/gender	Good self-assesed health	No	0	0	0	0	0	0
18	Male	18-24	1	0	0	Primary	Single	1	0	0	0	0	No chronic desease	0	0	0	0	0	0	0	0	0	0	none	1	1	1	1	1	11111	85	3	1	No chronic conditions	0	Health same than age/gender	Average self-assesed health	Yes	0	0	0	0	0	0
22	Male	18-24	0	1	0	Secondary	Single	0	0	0	0	0	No chronic desease	0	0	0	0	0	0	0	0	0	0	none	1	1	1	1	1	11111	100	3	1	No chronic conditions	1	Health same than age/gender	Average self-assesed health	No	0	0	0	0	0	0
75	Female	>75	0	1	0	Secondary	Widowed	0	1	0	0	0	No chronic desease	0	0	0	0	0	0	0	0	0	0	none	1	1	1	1	1	11111	70	3	1	No chronic conditions	1	Health better than age/gender	Average self-assesed health	No	0	0	0	0	0	0
32	Female	25-34	1	0	0	Primary	Married	1	0	0	0	0	No chronic desease	0	0	0	0	0	0	0	0	0	0	none	1	1	1	1	1	11111	85	1	1	No chronic conditions	0	Health same than age/gender	Good self-assesed health	Yes	0	0	0	0	0	0
60	Male	55-64	0	1	0	Secondary	Widowed	0	0	0	0	0	No chronic desease	0	0	0	0	0	0	0	0	0	0	none	1	1	1	1	1	11111	70	3	1	No chronic conditions	1	Health same than age/gender	Average self-assesed health	No	0	0	0	0	0	0
53	Male	45-54	1	0	0	Primary	Married	0	0	0	1	0	Some chronic desease	0	0	1	0	0	0	0	0	0	0	liver	1	1	1	1	1	11111	90	3	1	One chronic conditions	1	Health same than age/gender	Average self-assesed health	No	0	0	0	0	0	0
18	Male	18-24	1	0	0	Primary	Single	0	0	0	0	0	No chronic desease	0	0	0	0	0	0	0	0	0	0	none	1	1	1	1	1	11111	100	1	1	No chronic conditions	1	Health same than age/gender	Good self-assesed health	Yes	0	0	0	0	0	0
42	Female	35-44	0	1	0	Secondary	Married	0	1	0	0	0	No chronic desease	0	0	0	0	0	0	0	0	0	0	none	1	1	1	1	1	11111	100	3	1	No chronic conditions	1	Health better than age/gender	Average self-assesed health	Yes	0	0	0	0	0	0
68	Male	65-74	1	0	0	Primary	Married	0	1	0	1	0	Some chronic desease	1	0	0	0	0	0	0	0	0	0	heart	1	1	1	1	1	11111	40	3	1	One chronic conditions	1	Health same than age/gender	Average self-assesed health	Yes	0	0	0	0	0	0
21	Male	18-24	0	1	0	Secondary	Single	0	0	0	0	0	No chronic desease	0	0	0	0	0	0	0	0	0	0	none	1	1	1	1	1	11111	90	2	1	No chronic conditions	1	Health same than age/gender	Good self-assesed health	Yes	0	0	0	0	0	0
26	Male	25-34	0	0	1	Higher	Married	1	0	0	0	0	No chronic desease	0	0	0	0	0	0	0	0	0	0	none	1	1	1	1	1	11111	50	2	1	No chronic conditions	1	Health same than age/gender	Good self-assesed health	Yes	0	0	0	0	0	0
22	Male	18-24	0	1	0	Secondary	Single	0	0	0	1	0	Some chronic desease	0	0	0	1	0	0	0	0	0	0	kidney	1	1	1	1	1	11111	60	3	1	One chronic conditions	1	Health worse than age/gender	Average self-assesed health		0	0	0	0	0	0
30	Female	25-34	0	0	1	Higher	Married	0	0	0	0	0	No chronic desease	0	0	0	0	0	0	0	0	0	0	none	1	1	1	1	1	11111	90	2	1	No chronic conditions	1	Health same than age/gender	Good self-assesed health	Yes	0	0	0	0	0	0
25	Male	25-34	0	1	0	Secondary	Single	0	0	0	0	0	No chronic desease	0	0	0	0	0	0	0	0	0	0	none	1	1	1	1	1	11111	95	1	1	No chronic conditions	1	Health better than age/gender	Good self-assesed health	Yes	0	0	0	0	0	0
25	Male	25-34	0	1	0	Secondary	Single	0	0	0	0	0	No chronic desease	0	0	0	0	0	0	0	0	0	0	none	1	1	1	1	1	11111	50	3	1	No chronic conditions	0	Health same than age/gender	Average self-assesed health	Yes	0	0	0	0	0	0
25	Female	25-34	0	0	1	Higher	Married	0	1	0	0	0	No chronic desease	0	0	0	0	0	0	0	0	0	0	none	1	1	1	1	1	11111	40	3	1	No chronic conditions	1	Health same than age/gender	Average self-assesed health	Yes	0	0	0	0	0	0
56	Female	55-64	0	1	0	Secondary	Married	0	0	0	0	0	No chronic desease	0	0	0	0	0	0	0	0	0	0	none	1	1	1	1	1	11111	70	2	1	No chronic conditions	1	Health better than age/gender	Good self-assesed health	Yes	0	0	0	0	0	0
20	Male	18-24	0	1	0	Secondary	Married	0	0	0	0	0	No chronic desease	0	0	0	0	0	0	0	0	0	0	none	1	1	1	1	1	11111	80	2	1	No chronic conditions	0	Health same than age/gender	Good self-assesed health	Yes	0	0	0	0	0	0
24	Female	18-24	0	1	0	Secondary	Married	0	0	0	0	0	No chronic desease	0	0	0	0	0	0	0	0	0	0	none	1	1	1	1	1	11111	70	2	1	No chronic conditions	0	Health better than age/gender	Good self-assesed health	No	0	0	0	0	0	0
37	Male	35-44	1	0	0	Primary	Married	0	0	0	0	0	No chronic desease	0	0	0	0	0	0	0	0	0	0	none	1	1	1	1	1	11111	99	2	1	No chronic conditions	1	Health same than age/gender	Good self-assesed health		0	0	0	0	0	0
35	Female	35-44	0	1	0	Secondary	Married	1	0	0	0	0	No chronic desease	0	0	0	0	0	0	0	0	0	0	none	1	1	1	1	1	11111	70	3	1	No chronic conditions	0	Health same than age/gender	Average self-assesed health	Yes	0	0	0	0	0	0
55	Male	55-64	0	1	0	Secondary	Divorced	1	1	1	1	1	Some chronic desease	0	0	0	0	0	0	0	0	0	0	none	1	1	1	1	1	11111	100	4	1	No chronic conditions	1	Health worse than age/gender	Bad self-assesed health	Yes	0	0	0	0	0	0
53	Female	45-54	0	1	0	Secondary	Married	0	0	0	0	0	No chronic desease	0	0	0	0	0	0	0	0	0	0	none	1	1	1	1	1	11111	80	3	1	No chronic conditions	0	Health same than age/gender	Average self-assesed health		0	0	0	0	0	0
40	Female	35-44	1	0	0	Primary	Married	0	0	0	0	0	No chronic desease	0	0	0	0	0	0	0	0	0	0	none	1	1	1	1	1	11111	90	3	1	No chronic conditions	0	Health same than age/gender	Average self-assesed health	Yes	0	0	0	0	0	0
37	Male	35-44	0	0	1	Higher	Married	0	0	0	0	0	No chronic desease	0	0	0	0	0	0	0	0	0	0	none	1	1	1	1	1	11111	100	1	1	No chronic conditions	1	Health better than age/gender	Good self-assesed health	Yes	0	0	0	0	0	0
38	Female	35-44	0	0	1	Higher	Married	0	0	1	1	0	Some chronic desease	0	0	0	0	0	0	0	0	0	1	other	1	1	1	1	1	11111	80	2	1	One chronic conditions	1	Health better than age/gender	Good self-assesed health	Yes	0	0	0	0	0	0
30	Female	25-34	0	0	1	Higher	Married	1	0	0	1	0	Some chronic desease	0	0	0	0	1	0	0	0	0	0	gastro	1	1	1	1	1	11111	80	3	1	One chronic conditions	0	Health same than age/gender	Average self-assesed health	No	0	0	0	0	0	0
32	Female	25-34	0	1	0	Secondary	Married	0	1	0	0	0	No chronic desease	0	0	0	0	0	0	0	0	0	0	none	1	1	1	1	1	11111	80	2	1	No chronic conditions	0	Health same than age/gender	Good self-assesed health	Yes	0	0	0	0	0	0
45	Female	45-54	0	1	0	Secondary	Divorced	1	0	0	1	0	Some chronic desease	0	0	0	0	0	0	0	0	0	0	none	1	1	1	1	1	11111	95	1	1	No chronic conditions	1	Health same than age/gender	Good self-assesed health	Yes	0	0	0	0	0	0
43	Male	35-44	0	0	1	Higher	Married	0	0	0	0	0	No chronic desease	0	0	0	0	0	0	0	0	0	0	none	1	1	1	1	1	11111	95	1	1	No chronic conditions	1	Health better than age/gender	Good self-assesed health	Yes	0	0	0	0	0	0
34	Male	25-34	0	1	0	Secondary	Divorced	0	1	0	0	0	No chronic desease	0	0	0	0	0	0	0	0	0	0	none	1	1	1	1	1	11111	100	3	1	No chronic conditions	0	Health better than age/gender	Average self-assesed health	Yes	0	0	0	0	0	0
51	Male	45-54	1	0	0	Primary	Married	0	0	0	0	0	No chronic desease	0	0	0	0	0	0	0	0	0	0	none	1	1	1	1	1	11111	80	3	1	No chronic conditions	1	Health same than age/gender	Average self-assesed health	Yes	0	0	0	0	0	0
26	Female	25-34	0	1	0	Secondary	Married	0	0	0	1	0	Some chronic desease	0	0	0	0	0	0	1	0	0	0	ent	1	1	1	1	1	11111	60	3	1	One chronic conditions	1	Health same than age/gender	Average self-assesed health	Yes	0	0	0	0	0	0
25	Male	25-34	0	0	1	Higher	Single	0	0	0	0	0	No chronic desease	0	0	0	0	0	0	0	0	0	0	none	1	1	1	1	1	11111	99	2	1	No chronic conditions	0	Health better than age/gender	Good self-assesed health	No	0	0	0	0	0	0
21	Male	18-24	0	0	1	Higher	Single	1	0	0	0	0	No chronic desease	0	0	0	0	0	0	0	0	0	0	none	1	1	1	1	1	11111	100	3	1	No chronic conditions	1	Health worse than age/gender	Average self-assesed health	Yes	0	0	0	0	0	0
26	Male	25-34	0	1	0	Secondary	Single	0	0	0	0	0	No chronic desease	0	0	0	0	0	0	0	0	0	0	none	1	1	1	1	1	11111	90	2	1	No chronic conditions	1	Health same than age/gender	Good self-assesed health	No	0	0	0	0	0	0
39	Male	35-44	0	0	1	Higher	Married	0	0	0	0	0	No chronic desease	0	0	0	0	0	0	0	0	0	0	none	1	1	1	1	1	11111	60	3	1	No chronic conditions	1	Health same than age/gender	Average self-assesed health	Yes	0	0	0	0	0	0
26	Male	25-34	1	0	0	Primary	Single	1	0	0	0	0	No chronic desease	0	0	0	0	0	0	0	0	0	0	none	1	1	1	1	1	11111	85	3	1	No chronic conditions	1	Health same than age/gender	Average self-assesed health		0	0	0	0	0	0
19	Female	18-24	0	1	0	Secondary	Single	0	0	0	0	0	No chronic desease	0	0	0	0	0	0	0	0	0	0	none	1	1	1	1	1	11111	96	2	1	No chronic conditions	1	Health same than age/gender	Good self-assesed health	Yes	0	0	0	0	0	0
76	Male	>75	0	0	1	Higher	Married	0	0	0	1	1	Some chronic desease	0	0	0	0	0	0	0	0	0	0	none	1	1	1	1	1	11111	70	3	1	No chronic conditions	1	Health better than age/gender	Average self-assesed health		0	0	0	0	0	0
24	Female	18-24	1	0	0	Primary	Married	0	0	0	0	0	No chronic desease	0	0	0	0	0	0	0	0	0	0	none	1	1	1	1	1	11111	60	2	1	No chronic conditions	0	Health better than age/gender	Good self-assesed health	Yes	0	0	0	0	0	0
44	Male	35-44	0	1	0	Secondary	Married	0	0	0	1	0	Some chronic desease	0	0	0	0	0	0	0	0	0	0	none	1	1	1	1	1	11111	90	2	1	No chronic conditions	1	Health better than age/gender	Good self-assesed health	Yes	0	0	0	0	0	0
54	Male	45-54	0	1	0	Secondary	Married	0	0	0	1	1	Some chronic desease	0	0	0	0	0	0	0	0	0	0	none	1	1	1	1	1	11111	70	3	1	No chronic conditions	1	Health same than age/gender	Average self-assesed health	Yes	0	0	0	0	0	0
36	Male	35-44	0	1	0	Secondary	Married	0	0	0	0	0	No chronic desease	0	0	0	0	0	0	0	0	0	0	none	1	1	1	1	1	11111	90	2	1	No chronic conditions	1	Health better than age/gender	Good self-assesed health	No	0	0	0	0	0	0
51	Male	45-54	0	1	0	Secondary	Divorced	0	0	1	1	0	Some chronic desease	0	0	1	0	0	0	0	0	0	0	liver	1	1	1	1	1	11111	70	4	1	One chronic conditions	1	Health worse than age/gender	Bad self-assesed health	No	0	0	0	0	0	0
40	Female	35-44	0	0	1	Higher	Married	0	0	0	0	0	No chronic desease	0	0	0	0	0	0	0	0	0	0	none	1	1	1	1	1	11111	90	3	1	No chronic conditions	0	Health same than age/gender	Average self-assesed health	No	0	0	0	0	0	0
21	Female	18-24	1	0	0	Primary	Single	0	0	0	0	0	No chronic desease	0	0	0	0	0	0	0	0	0	0	none	1	1	1	1	1	11111	95	2	1	No chronic conditions	1	Health same than age/gender	Good self-assesed health	Yes	0	0	0	0	0	0
24	Female	18-24	0	0	1	Higher	Married	1	0	0	0	0	No chronic desease	0	0	0	0	0	0	0	0	0	0	none	1	1	1	1	1	11111	85	2	1	No chronic conditions	1	Health same than age/gender	Good self-assesed health	No	0	0	0	0	0	0
25	Male	25-34	0	1	0	Secondary	Single	0	0	0	0	0	No chronic desease	0	0	0	0	0	0	0	0	0	0	none	1	1	1	1	1	11111	95	2	1	No chronic conditions	1		Good self-assesed health	No	0	0	0	0	0	0
32	Male	25-34	0	0	1	Higher	Married	0	0	0	0	0	No chronic desease	0	0	0	0	0	0	0	0	0	0	none	1	1	1	1	1	11111	80	2	1	No chronic conditions	1	Health better than age/gender	Good self-assesed health	Yes	0	0	0	0	0	0
23	Male	18-24	1	0	0	Primary	Married	0	0	0	0	0	No chronic desease	0	0	0	0	0	0	0	0	0	0	none	1	1	1	1	1	11111	100	1	1	No chronic conditions	1	Health better than age/gender	Good self-assesed health	No	0	0	0	0	0	0
59	Male	55-64	0	1	0	Secondary	Divorced	1	0	0	0	0	No chronic desease	0	0	0	0	0	0	0	0	0	0	none	1	1	1	1	1	11111	100	3	1	No chronic conditions	1	Health better than age/gender	Average self-assesed health	Yes	0	0	0	0	0	0
31	Male	25-34	1	0	0	Primary	Married	1	0	0	0	0	No chronic desease	0	0	0	0	0	0	0	0	0	0	none	1	1	1	1	1	11111	80	2	1	No chronic conditions	0	Health better than age/gender	Good self-assesed health	No	0	0	0	0	0	0
36	Male	35-44	0	0	1	Higher	Married	1	0	0	0	0	No chronic desease	0	0	0	0	0	0	0	0	0	0	none	1	1	1	1	1	11111	80	2	1	No chronic conditions	1	Health same than age/gender	Good self-assesed health	Yes	0	0	0	0	0	0
47	Male	45-54	0	0	1	Higher	Married	0	0	0	0	0	No chronic desease	0	0	0	0	0	0	0	0	0	0	none	1	1	1	1	1	11111	85	2	1	No chronic conditions	1		Good self-assesed health		0	0	0	0	0	0
44	Female	35-44	0	0	1	Higher	Married	0	0	0	0	0	No chronic desease	0	0	0	0	0	0	0	0	0	0	none	1	1	1	1	1	11111	70	2	1	No chronic conditions	1	Health same than age/gender	Good self-assesed health	Yes	0	0	0	0	0	0
52	Male	45-54	1	0	0	Primary	Married	0	0	0	0	0	No chronic desease	0	0	0	0	0	0	0	0	0	0	none	1	1	1	1	1	11111	78	3	1	No chronic conditions	1	Health same than age/gender	Average self-assesed health	Yes	0	0	0	0	0	0
30	Male	25-34	0	1	0	Secondary	Married	0	0	0	1	0	Some chronic desease	1	0	0	0	0	0	0	0	0	0	heart	1	1	1	1	1	11111	80	3	1	One chronic conditions	1	Health same than age/gender	Average self-assesed health	Yes	0	0	0	0	0	0
50	Male	45-54	0	1	0	Secondary	Married	0	0	0	0	0	No chronic desease	0	0	0	0	0	0	0	0	0	0	none	1	1	1	1	1	11111	55	3	1	No chronic conditions	1	Health same than age/gender	Average self-assesed health	Yes	0	0	0	0	0	0
36	Female	35-44	0	1	0	Secondary	Married	0	0	0	1	0	Some chronic desease	0	0	0	0	0	1	0	0	0	0	allergy	1	1	1	1	1	11111	70	2	1	One chronic conditions	1	Health same than age/gender	Good self-assesed health	Yes	0	0	0	0	0	0
47	Male	45-54	0	1	0	Secondary	Married	0	0	0	0	0	No chronic desease	0	0	0	0	0	0	0	0	0	0	none	1	1	1	1	1	11111	90	3	1	No chronic conditions	1	Health same than age/gender	Average self-assesed health	Yes	0	0	0	0	0	0
41	Male	35-44	0	1	0	Secondary	Single	0	0	0	0	0	No chronic desease	0	0	0	0	0	0	0	0	0	0	none	1	1	1	1	1	11111	90	2	1	No chronic conditions	0	Health same than age/gender	Good self-assesed health	Yes	0	0	0	0	0	0
58	Female	55-64	0	1	0	Secondary	Married	0	0	0	0	0	No chronic desease	0	0	0	0	0	0	0	0	0	0	none	1	1	1	1	1	11111	80	3	1	No chronic conditions	1	Health same than age/gender	Average self-assesed health	No	0	0	0	0	0	0
65	Male	65-74	1	0	0	Primary	Married	0	1	0	0	0	No chronic desease	0	0	0	0	0	0	0	0	0	0	none	1	1	1	1	1	11111	82	3	1	No chronic conditions	0	Health same than age/gender	Average self-assesed health		0	0	0	0	0	0
28	Female	25-34	1	0	0	Primary	Married	0	0	0	0	0	No chronic desease	0	0	0	0	0	0	0	0	0	0	none	1	1	1	1	1	11111	90	2	1	No chronic conditions	0	Health same than age/gender	Good self-assesed health	No	0	0	0	0	0	0
26	Male	25-34	0	1	0	Secondary	Single	0	0	0	0	0	No chronic desease	0	0	0	0	0	0	0	0	0	0	none	1	1	1	1	1	11111	30	2	1	No chronic conditions	1	Health same than age/gender	Good self-assesed health	Yes	0	0	0	0	0	0
21	Female	18-24	0	1	0	Secondary	Married	0	0	0	0	0	No chronic desease	0	0	0	0	0	0	0	0	0	0	none	1	1	1	1	1	11111	100	1	1	No chronic conditions	1	Health same than age/gender	Good self-assesed health	Yes	0	0	0	0	0	0
62	Male	55-64	1	0	0	Primary	Married	0	0	0	1	1	Some chronic desease	0	0	0	0	0	0	0	0	0	0	none	1	1	1	1	1	11111	60	3	1	No chronic conditions	1	Health same than age/gender	Average self-assesed health	Yes	0	0	0	0	0	0
45	Female	45-54	0	0	1	Higher	Married	0	1	0	1	0	Some chronic desease	0	0	0	0	1	0	0	0	0	0	gastro	1	1	1	1	1	11111	50	3	1	One chronic conditions	1	Health same than age/gender	Average self-assesed health	No	0	0	0	0	0	0
24	Female	18-24	0	0	1	Higher	Married	0	0	0	0	0	No chronic desease	0	0	0	0	0	0	0	0	0	0	none	1	1	1	1	1	11111	90	1	1	No chronic conditions	1	Health same than age/gender	Good self-assesed health		0	0	0	0	0	0
24	Female	18-24	0	0	1	Higher	Single	0	0	0	0	0	No chronic desease	0	0	0	0	0	0	0	0	0	0	none	1	1	1	1	1	11111	80	1	1	No chronic conditions	1	Health better than age/gender	Good self-assesed health	No	0	0	0	0	0	0
57	Male	55-64	0	1	0	Secondary	Married	0	0	0	0	0	No chronic desease	0	0	0	0	0	0	0	0	0	0	none	1	1	1	1	1	11111	90	2	1	No chronic conditions	1	Health better than age/gender	Good self-assesed health	Yes	0	0	0	0	0	0
32	Male	25-34	0	1	0	Secondary	Married	0	0	0	0	0	No chronic desease	0	0	0	0	0	0	0	0	0	0	none	1	1	1	1	1	11111	95	2	1	No chronic conditions	1	Health better than age/gender	Good self-assesed health	Yes	0	0	0	0	0	0
24	Male	18-24	0	1	0	Secondary	Married	1	0	0	0	0	No chronic desease	0	0	0	0	0	0	0	0	0	0	none	1	1	1	1	1	11111	80	2	1	No chronic conditions	0	Health same than age/gender	Good self-assesed health	Yes	0	0	0	0	0	0
26	Male	25-34	0	0	1	Higher	Married	0	0	0	0	0	No chronic desease	0	0	0	0	0	0	0	0	0	0	none	1	1	1	1	1	11111	80	3	1	No chronic conditions	1	Health same than age/gender	Average self-assesed health	Yes	0	0	0	0	0	0
41	Male	35-44	0	0	1	Higher	Married	0	0	0	0	0	No chronic desease	0	0	0	0	0	0	0	0	0	0	none	1	1	1	1	1	11111	80	2	1	No chronic conditions	1	Health better than age/gender	Good self-assesed health	Yes	0	0	0	0	0	0
52	Female	45-54	0	1	0	Secondary	Married	0	0	0	0	0	No chronic desease	0	0	0	0	0	0	0	0	0	0	none	1	1	1	1	1	11111	70	2	1	No chronic conditions	1	Health same than age/gender	Good self-assesed health	No	0	0	0	0	0	0
31	Male	25-34	0	0	1	Higher	Single	0	0	0	0	0	No chronic desease	0	0	0	0	0	0	0	0	0	0	none	1	1	1	1	1	11111	95	2	1	No chronic conditions	1	Health same than age/gender	Good self-assesed health	Yes	0	0	0	0	0	0
21	Male	18-24	0	1	0	Secondary	Single	1	0	0	0	0	No chronic desease	0	0	0	0	0	0	0	0	0	0	none	1	1	1	1	1	11111	85	2	1	No chronic conditions	1	Health better than age/gender	Good self-assesed health	Yes	0	0	0	0	0	0
52	Male	45-54	0	0	1	Higher	Married	0	0	0	0	0	No chronic desease	0	0	0	0	0	0	0	0	0	0	none	1	1	1	1	1	11111	95	2	1	No chronic conditions	0	Health same than age/gender	Good self-assesed health	Yes	0	0	0	0	0	0
28	Female	25-34	0	0	1	Higher	Married	0	1	0	0	0	No chronic desease	0	0	0	0	0	0	0	0	0	0	none	1	1	1	1	1	11111	90	2	1	No chronic conditions	1	Health same than age/gender	Good self-assesed health	Yes	0	0	0	0	0	0
25	Female	25-34	0	0	1	Higher	Single	0	0	0	0	0	No chronic desease	0	0	0	0	0	0	0	0	0	0	none	1	1	1	1	1	11111	95	2	1	No chronic conditions	1	Health same than age/gender	Good self-assesed health	Yes	0	0	0	0	0	0
37	Female	35-44	0	1	0	Secondary	Married	0	0	0	0	0	No chronic desease	0	0	0	0	0	0	0	0	0	0	none	1	1	1	1	1	11111	80	3	1	No chronic conditions	1	Health same than age/gender	Average self-assesed health	Yes	0	0	0	0	0	0
41	Male	35-44	0	1	0	Secondary	Divorced	0	0	0	0	0	No chronic desease	0	0	0	0	0	0	0	0	0	0	none	1	1	1	1	1	11111	70	3	1	No chronic conditions	1	Health same than age/gender	Average self-assesed health	Yes	0	0	0	0	0	0
51	Male	45-54	1	0	0	Primary	Married	0	0	0	0	0	No chronic desease	0	0	0	0	0	0	0	0	0	0	none	1	1	1	1	1	11111	70	2	1	No chronic conditions	1	Health same than age/gender	Good self-assesed health	No	0	0	0	0	0	0
32	Male	25-34	0	0	1	Higher	Married	0	0	0	0	0	No chronic desease	0	0	0	0	0	0	0	0	0	0	none	1	1	1	1	1	11111	80	2	1	No chronic conditions	1	Health same than age/gender	Good self-assesed health	Yes	0	0	0	0	0	0
59	Male	55-64	0	1	0	Secondary	Married	0	0	0	1	0	Some chronic desease	0	0	0	0	1	0	0	0	0	1	other	1	1	1	1	1	11111	65	3	1	Two chronic conditions	1	Health same than age/gender	Average self-assesed health	No	0	0	0	0	0	0
69	Male	65-74	1	0	0	Primary	Married	0	1	0	0	0	No chronic desease	0	0	0	0	0	0	0	0	0	0	none	1	1	1	1	1	11111	60	3	1	No chronic conditions	1	Health same than age/gender	Average self-assesed health	Yes	0	0	0	0	0	0
36	Male	35-44	0	1	0	Secondary	Married	0	0	0	0	0	No chronic desease	0	0	0	0	0	0	0	0	0	0	none	1	1	1	1	1	11111	90	2	1	No chronic conditions	1	Health same than age/gender	Good self-assesed health	No	0	0	0	0	0	0
29	Male	25-34	0	1	0	Secondary	Single	0	0	0	0	0	No chronic desease	0	0	0	0	0	0	0	0	0	0	none	1	1	1	1	1	11111	89	1	1	No chronic conditions	1	Health better than age/gender	Good self-assesed health	No	0	0	0	0	0	0
39	Female	35-44	0	1	0	Secondary	Married	0	0	0	0	0	No chronic desease	0	0	0	0	0	0	0	0	0	0	none	1	1	1	1	1	11111	80	2	1	No chronic conditions	1	Health same than age/gender	Good self-assesed health	Yes	0	0	0	0	0	0
44	Male	35-44	0	1	0	Secondary	Married	0	0	0	1	1	Some chronic desease	0	0	0	0	0	0	0	0	0	0	none	1	1	1	1	1	11111	70	3	1	No chronic conditions	1	Health same than age/gender	Average self-assesed health	Yes	0	0	0	0	0	0
26	Male	25-34	0	1	0	Secondary	Married	0	0	0	0	0	No chronic desease	0	0	0	0	0	0	0	0	0	0	none	1	1	1	1	1	11111	90	3	1	No chronic conditions	1	Health same than age/gender	Average self-assesed health	Yes	0	0	0	0	0	0
62	Male	55-64	1	0	0	Primary	Married	0	0	0	0	0	No chronic desease	0	0	0	0	0	0	0	0	0	0	none	1	1	1	1	1	11111	80	2	1	No chronic conditions	0	Health better than age/gender	Good self-assesed health	No	0	0	0	0	0	0
59	Female	55-64	0	1	0	Secondary	Married	0	0	0	0	0	No chronic desease	0	0	0	0	0	0	0	0	0	0	none	1	1	1	1	1	11111	50	3	1	No chronic conditions	0	Health same than age/gender	Average self-assesed health	No	0	0	0	0	0	0
23	Male	18-24	0	1	0	Secondary	Married	1	0	0	0	0	No chronic desease	0	0	0	0	0	0	0	0	0	0	none	1	1	1	1	1	11111	100	2	1	No chronic conditions	0	Health same than age/gender	Good self-assesed health	Yes	0	0	0	0	0	0
44	Female	35-44	0	0	1	Higher	Married	0	0	0	0	0	No chronic desease	0	0	0	0	0	0	0	0	0	0	none	1	1	1	1	1	11111	50	2	1	No chronic conditions	0	Health same than age/gender	Good self-assesed health	Yes	0	0	0	0	0	0
29	Male	25-34	0	0	1	Higher	Single	0	0	0	0	0	No chronic desease	0	0	0	0	0	0	0	0	0	0	none	1	1	1	1	1	11111	100	2	1	No chronic conditions	1	Health same than age/gender	Good self-assesed health	Yes	0	0	0	0	0	0
45	Male	45-54	0	0	1	Higher	Married	0	0	0	1	0	Some chronic desease	0	0	0	1	0	0	0	0	0	0	kidney	1	1	1	1	1	11111	70	3	1	One chronic conditions	1		Average self-assesed health	No	0	0	0	0	0	0
31	Female	25-34	0	1	0	Secondary	Married	1	0	0	0	0	No chronic desease	0	0	0	0	0	0	0	0	0	0	none	1	1	1	1	1	11111	90	2	1	No chronic conditions	0	Health same than age/gender	Good self-assesed health	No	0	0	0	0	0	0
26	Male	25-34	1	0	0	Primary	Single	0	0	0	0	0	No chronic desease	0	0	0	0	0	0	0	0	0	0	none	1	1	1	1	1	11111	80	2	1	No chronic conditions	1	Health same than age/gender	Good self-assesed health	No	0	0	0	0	0	0
52	Female	45-54	0	0	1	Higher	Married	0	0	0	0	0	No chronic desease	0	0	0	0	0	0	0	0	0	0	none	1	1	1	1	1	11111	70	3	1	No chronic conditions	0	Health same than age/gender	Average self-assesed health	Yes	0	0	0	0	0	0
38	Male	35-44	0	0	1	Higher	Married	0	1	0	1	0	Some chronic desease	0	1	0	1	0	0	0	0	0	0	kidney	1	1	1	1	1	11111	70	3	1	Two chronic conditions	1	Health same than age/gender	Average self-assesed health	Yes	0	0	0	0	0	0
28	Female	25-34	0	0	1	Higher	Married	0	1	0	1	0	Some chronic desease	0	0	0	0	0	0	1	0	0	0	ent	1	1	1	1	1	11111	90	3	1	One chronic conditions	1	Health same than age/gender	Average self-assesed health	Yes	0	0	0	0	0	0
61	Female	55-64	0	1	0	Secondary	Widowed	0	0	0	0	0	No chronic desease	0	0	0	0	0	0	0	0	0	0	none	1	1	1	1	1	11111	67	3	1	No chronic conditions	1	Health same than age/gender	Average self-assesed health	Yes	0	0	0	0	0	0
38	Male	35-44	0	1	0	Secondary	Married	0	0	0	0	0	No chronic desease	0	0	0	0	0	0	0	0	0	0	none	1	1	1	1	1	11111	90	2	1	No chronic conditions	1	Health better than age/gender	Good self-assesed health	Yes	0	0	0	0	0	0
40	Female	35-44	1	0	0	Primary	Married	0	0	0	0	0	No chronic desease	0	0	0	0	0	0	0	0	0	0	none	1	1	1	1	1	11111	80	3	1	No chronic conditions	1	Health same than age/gender	Average self-assesed health	Yes	0	0	0	0	0	0
21	Female	18-24	0	0	1	Higher	Single	0	0	0	0	0	No chronic desease	0	0	0	0	0	0	0	0	0	0	none	1	1	1	1	1	11111	100	1	1	No chronic conditions	1	Health same than age/gender	Good self-assesed health	Yes	0	0	0	0	0	0
39	Female	35-44	0	0	1	Higher	Married	0	1	0	1	0	Some chronic desease	1	0	0	0	0	0	0	0	0	0	heart	1	1	1	1	1	11111	45	4	1	One chronic conditions	0		Bad self-assesed health	Yes	0	0	0	0	0	0
63	Male	55-64	0	1	0	Secondary	Married	0	0	0	0	0	No chronic desease	0	0	0	0	0	0	0	0	0	0	none	1	1	1	1	1	11111	50	3	1	No chronic conditions	1	Health same than age/gender	Average self-assesed health	No	0	0	0	0	0	0
24	Male	18-24	0	1	0	Secondary	Married	0	0	0	0	0	No chronic desease	0	0	0	0	0	0	0	0	0	0	none	1	1	1	1	1	11111	99	1	1	No chronic conditions	0	Health same than age/gender	Good self-assesed health	No	0	0	0	0	0	0
25	Male	25-34	0	1	0	Secondary	Single	0	0	0	0	0	No chronic desease	0	0	0	0	0	0	0	0	0	0	none	1	1	1	1	1	11111	85	2	1	No chronic conditions	1	Health same than age/gender	Good self-assesed health	No	0	0	0	0	0	0
82	Male	>75	1	0	0	Primary	Widowed	0	0	0	0	0	No chronic desease	0	0	0	0	0	0	0	0	0	0	none	1	1	1	1	1	11111	70	3	1	No chronic conditions	1	Health better than age/gender	Average self-assesed health	Yes	0	0	0	0	0	0
27	Female	25-34	0	1	0	Secondary	Married	0	1	0	1	0	Some chronic desease	0	0	0	0	1	0	0	0	0	0	gastro	1	1	1	1	1	11111	90	3	1	One chronic conditions	1		Average self-assesed health	Yes	0	0	0	0	0	0
37	Male	35-44	0	0	1	Higher	Married	0	0	0	0	0	No chronic desease	0	0	0	0	0	0	0	0	0	0	none	1	1	1	1	1	11111	80	2	1	No chronic conditions	1	Health better than age/gender	Good self-assesed health	Yes	0	0	0	0	0	0
47	Female	45-54	1	0	0	Primary	Married	0	0	0	0	0	No chronic desease	0	0	0	0	0	0	0	0	0	0	none	1	1	1	1	1	11111	70	3	1	No chronic conditions	1	Health same than age/gender	Average self-assesed health	Yes	0	0	0	0	0	0
37	Male	35-44	0	0	1	Higher	Married	0	0	0	0	0	No chronic desease	0	0	0	0	0	0	0	0	0	0	none	1	1	1	1	1	11111	90	2	1	No chronic conditions	1	Health better than age/gender	Good self-assesed health	Yes	0	0	0	0	0	0
39	Male	35-44	0	1	0	Secondary	Married	0	0	0	0	0	No chronic desease	0	0	0	0	0	0	0	0	0	0	none	1	1	1	1	1	11111	90	2	1	No chronic conditions	1	Health same than age/gender	Good self-assesed health	Yes	0	0	0	0	0	0
28	Female	25-34	0	0	1	Higher	Married	0	0	0	1	0	Some chronic desease	1	0	0	0	0	0	0	0	0	0	heart	1	1	1	1	1	11111	50	2	1	One chronic conditions	1	Health better than age/gender	Good self-assesed health	Yes	0	0	0	0	0	0
27	Female	25-34	0	1	0	Secondary	Married	0	0	0	0	0	No chronic desease	0	0	0	0	0	0	0	0	0	0	none	1	1	1	1	1	11111	99	2	1	No chronic conditions	1	Health same than age/gender	Good self-assesed health	Yes	0	0	0	0	0	0
62	Female	55-64	1	0	0	Primary	Married	0	0	0	1	0	Some chronic desease	1	0	0	0	0	0	0	0	0	0	heart	1	1	1	1	1	11111	10	3	1	One chronic conditions	1	Health same than age/gender	Average self-assesed health	Yes	0	0	0	0	0	0
19	Male	18-24	0	1	0	Secondary	Single	1	0	0	0	0	No chronic desease	0	0	0	0	0	0	0	0	0	0	none	1	1	1	1	1	11111	90	2	1	No chronic conditions	0	Health same than age/gender	Good self-assesed health	Yes	0	0	0	0	0	0
37	Male	35-44	0	1	0	Secondary	Married	0	0	0	0	0	No chronic desease	0	0	0	0	0	0	0	0	0	0	none	1	1	1	1	1	11111	80	2	1	No chronic conditions	1	Health same than age/gender	Good self-assesed health	Yes	0	0	0	0	0	0
42	Female	35-44	0	0	1	Higher	Divorced	0	0	0	1	0	Some chronic desease	0	0	0	0	1	1	0	0	0	0	allergy	1	1	1	1	1	11111	100	2	1	Two chronic conditions	1		Good self-assesed health	Yes	0	0	0	0	0	0
38	Female	35-44	0	0	1	Higher	Married	0	0	0	0	0	No chronic desease	0	0	0	0	0	0	0	0	0	0	none	1	1	1	1	1	11111	90	3	1	No chronic conditions	1	Health same than age/gender	Average self-assesed health	Yes	0	0	0	0	0	0
20	Female	18-24	0	1	0	Secondary	Single	0	0	0	0	0	No chronic desease	0	0	0	0	0	0	0	0	0	0	none	1	1	1	1	1	11111	95	2	1	No chronic conditions	1	Health better than age/gender	Good self-assesed health	Yes	0	0	0	0	0	0
20	Male	18-24	1	0	0	Primary	Married	0	0	0	0	0	No chronic desease	0	0	0	0	0	0	0	0	0	0	none	1	1	1	1	1	11111	90	2	1	No chronic conditions	1	Health same than age/gender	Good self-assesed health		0	0	0	0	0	0
32	Male	25-34	0	0	1	Higher	Married	0	0	0	0	0	No chronic desease	0	0	0	0	0	0	0	0	0	0	none	1	1	1	1	1	11111	80	3	1	No chronic conditions	0	Health same than age/gender	Average self-assesed health	Yes	0	0	0	0	0	0
36	Female	35-44	0	0	1	Higher	Married	0	0	0	0	0	No chronic desease	0	0	0	0	0	0	0	0	0	0	none	1	1	1	1	1	11111	80	3	1	No chronic conditions	1	Health same than age/gender	Average self-assesed health	No	0	0	0	0	0	0
24	Female	18-24	0	1	0	Secondary	Single	0	0	0	0	0	No chronic desease	0	0	0	0	0	0	0	0	0	0	none	1	1	1	1	1	11111	88	1	1	No chronic conditions	1	Health same than age/gender	Good self-assesed health	No	0	0	0	0	0	0
70	Female	65-74	0	1	0	Secondary	Married	1	0	0	0	0	No chronic desease	0	0	0	0	0	0	0	0	0	0	none	1	1	1	1	1	11111	60	3	1	No chronic conditions	0	Health same than age/gender	Average self-assesed health	No	0	0	0	0	0	0
27	Male	25-34	0	1	0	Secondary	Married	0	0	0	0	0	No chronic desease	0	0	0	0	0	0	0	0	0	0	none	1	1	1	1	1	11111	99	1	1	No chronic conditions	1	Health better than age/gender	Good self-assesed health	Yes	0	0	0	0	0	0
55	Female	55-64	0	1	0	Secondary	Married	0	1	0	1	0	Some chronic desease	1	0	0	0	0	0	0	0	0	0	heart	1	1	1	1	1	11111	70	3	1	One chronic conditions	1	Health same than age/gender	Average self-assesed health	Yes	0	0	0	0	0	0
22	Male	18-24	1	0	0	Primary	Married	1	0	0	1	0	Some chronic desease	0	0	0	0	0	0	0	0	0	0	none	1	1	1	1	1	11111	80	2	1	No chronic conditions	0	Health same than age/gender	Good self-assesed health	Yes	0	0	0	0	0	0
43	Male	35-44	0	1	0	Secondary	Married	0	0	0	0	0	No chronic desease	0	0	0	0	0	0	0	0	0	0	none	1	1	1	1	1	11111	99	2	1	No chronic conditions	1	Health better than age/gender	Good self-assesed health	Yes	0	0	0	0	0	0
26	Male	25-34	0	1	0	Secondary	Married	0	0	0	0	0	No chronic desease	0	0	0	0	0	0	0	0	0	0	none	1	1	1	1	1	11111	90	2	1	No chronic conditions	1	Health better than age/gender	Good self-assesed health	Yes	0	0	0	0	0	0
40	Female	35-44	0	0	1	Higher	Divorced	0	0	0	0	0	No chronic desease	0	0	0	0	0	0	0	0	0	0	none	1	1	1	1	1	11111	84	2	1	No chronic conditions	1	Health better than age/gender	Good self-assesed health	Yes	0	0	0	0	0	0
36	Female	35-44	0	0	1	Higher	Married	0	1	0	0	0	No chronic desease	0	0	0	0	0	0	0	0	0	0	none	1	1	1	1	1	11111	90	3	1	No chronic conditions	1	Health same than age/gender	Average self-assesed health	Yes	0	0	0	0	0	0
52	Male	45-54	0	1	0	Secondary	Married	0	0	0	0	0	No chronic desease	0	0	0	0	0	0	0	0	0	0	none	1	1	1	1	1	11111	75	2	1	No chronic conditions	0	Health better than age/gender	Good self-assesed health	No	0	0	0	0	0	0
59	Female	55-64	1	0	0	Primary	Married	0	0	0	0	0	No chronic desease	0	0	0	0	0	0	0	0	0	0	none	1	1	1	1	1	11111	80	3	1	No chronic conditions	1	Health same than age/gender	Average self-assesed health	Yes	0	0	0	0	0	0
33	Male	25-34	1	0	0	Primary	Married	1	0	0	0	0	No chronic desease	0	0	0	0	0	0	0	0	0	0	none	1	1	1	1	1	11111	80	3	1	No chronic conditions	0	Health better than age/gender	Average self-assesed health	Yes	0	0	0	0	0	0
27	Male	25-34	1	0	0	Primary	Widowed	1	0	0	0	0	No chronic desease	0	0	0	0	0	0	0	0	0	0	none	1	1	1	1	1	11111	70	3	1	No chronic conditions	1	Health same than age/gender	Average self-assesed health	Yes	0	0	0	0	0	0
32	Male	25-34	1	0	0	Primary	Single	0	0	0	0	0	No chronic desease	0	0	0	0	0	0	0	0	0	0	none	1	1	1	1	1	11111	80	3	1	No chronic conditions	1	Health same than age/gender	Average self-assesed health		0	0	0	0	0	0
55	Female	55-64	0	0	1	Higher	Divorced	0	0	0	0	0	No chronic desease	0	0	0	0	0	0	0	0	0	0	none	1	1	1	1	1	11111	70	3	1	No chronic conditions	1	Health better than age/gender	Average self-assesed health	Yes	0	0	0	0	0	0
45	Female	45-54	0	0	1	Higher	Married	0	0	0	0	0	No chronic desease	0	0	0	0	0	0	0	0	0	0	none	1	1	1	1	1	11111	87	2	1	No chronic conditions	1	Health same than age/gender	Good self-assesed health	Yes	0	0	0	0	0	0
45	Female	45-54	0	1	0	Secondary	Married	0	0	0	1	0	Some chronic desease	0	0	0	0	0	0	0	0	0	0	none	1	1	1	1	1	11111	70	2	1	No chronic conditions	0	Health better than age/gender	Good self-assesed health	No	0	0	0	0	0	0
33	Female	25-34	0	0	1	Higher	Married	0	0	0	0	0	No chronic desease	0	0	0	0	0	0	0	0	0	0	none	1	1	1	1	1	11111	60	3	1	No chronic conditions	1	Health same than age/gender	Average self-assesed health	Yes	0	0	0	0	0	0
28	Female	25-34	0	0	1	Higher	Divorced	0	0	0	1	0	Some chronic desease	0	0	0	0	0	1	0	0	0	0	allergy	1	1	1	1	1	11111	95	2	1	One chronic conditions	1	Health better than age/gender	Good self-assesed health	Yes	0	0	0	0	0	0
30	Male	25-34	0	0	1	Higher	Married	0	0	0	0	0	No chronic desease	0	0	0	0	0	0	0	0	0	0	none	1	1	1	1	1	11111	70	1	1	No chronic conditions	1	Health better than age/gender	Good self-assesed health	Yes	0	0	0	0	0	0
24	Female	18-24	0	1	0	Secondary	Married	0	0	0	0	0	No chronic desease	0	0	0	0	0	0	0	0	0	0	none	1	1	1	1	1	11111	80	2	1	No chronic conditions	1	Health better than age/gender	Good self-assesed health		0	0	0	0	0	0
33	Male	25-34	0	0	1	Higher	Married	0	0	0	0	0	No chronic desease	0	0	0	0	0	0	0	0	0	0	none	1	1	1	1	1	11111	80	2	1	No chronic conditions	1	Health better than age/gender	Good self-assesed health	Yes	0	0	0	0	0	0
24	Female	18-24	1	0	0	Primary	Married	0	0	0	0	0	No chronic desease	0	0	0	0	0	0	0	0	0	0	none	1	1	1	1	1	11111	90	3	1	No chronic conditions	1	Health same than age/gender	Average self-assesed health	No	0	0	0	0	0	0
37	Female	35-44	1	0	0	Primary	Married	1	0	0	0	0	No chronic desease	0	0	0	0	0	0	0	0	0	0	none	1	1	1	1	1	11111	60	2	1	No chronic conditions	1	Health same than age/gender	Good self-assesed health	Yes	0	0	0	0	0	0
42	Male	35-44	0	0	1	Higher	Married	0	0	0	1	0	Some chronic desease	0	0	0	0	0	0	0	0	0	0	none	1	1	1	1	1	11111	100	2	1	No chronic conditions	0		Good self-assesed health	Yes	0	0	0	0	0	0
25	Female	25-34	0	0	1	Higher	Married	1	0	0	0	0	No chronic desease	0	0	0	0	0	0	0	0	0	0	none	1	1	1	1	1	11111	90	2	1	No chronic conditions	1	Health same than age/gender	Good self-assesed health	Yes	0	0	0	0	0	0
55	Female	55-64	0	0	1	Higher	Married	0	0	0	0	0	No chronic desease	0	0	0	0	0	0	0	0	0	0	none	1	1	1	1	1	11111	70	3	1	No chronic conditions	1	Health same than age/gender	Average self-assesed health	Yes	0	0	0	0	0	0
42	Male	35-44	0	1	0	Secondary	Married	0	0	0	0	0	No chronic desease	0	0	0	0	0	0	0	0	0	0	none	1	1	1	1	1	11111	95	2	1	No chronic conditions	0	Health same than age/gender	Good self-assesed health	No	0	0	0	0	0	0
25	Male	25-34	0	1	0	Secondary	Single	0	0	0	0	0	No chronic desease	0	0	0	0	0	0	0	0	0	0	none	1	1	1	1	1	11111	95	2	1	No chronic conditions	1	Health better than age/gender	Good self-assesed health	Yes	0	0	0	0	0	0
68	Female	65-74	1	0	0	Primary	Married	0	0	0	1	0	Some chronic desease	0	0	1	0	0	0	0	0	0	0	liver	1	1	1	1	1	11111	60	3	1	One chronic conditions	1	Health same than age/gender	Average self-assesed health	Yes	0	0	0	0	0	0
33	Male	25-34	0	1	0	Secondary	Divorced	0	0	0	0	0	No chronic desease	0	0	0	0	0	0	0	0	0	0	none	1	1	1	1	1	11111	90	1	1	No chronic conditions	1	Health better than age/gender	Good self-assesed health	Yes	0	0	0	0	0	0
35	Male	35-44	1	0	0	Primary	Married	0	0	0	0	0	No chronic desease	0	0	0	0	0	0	0	0	0	0	none	1	1	1	1	1	11111	90	2	1	No chronic conditions	1	Health same than age/gender	Good self-assesed health		0	0	0	0	0	0
34	Male	25-34	0	1	0	Secondary	Married	0	0	0	0	0	No chronic desease	0	0	0	0	0	0	0	0	0	0	none	1	1	1	1	1	11111	100	3	1	No chronic conditions	0	Health same than age/gender	Average self-assesed health	Yes	0	0	0	0	0	0
63	Female	55-64	1	0	0	Primary	Married	0	0	0	1	0	Some chronic desease	1	0	1	0	1	0	0	0	0	0	gastro	1	1	1	1	1	11111	80	3	1	Three or more chronic conditions	1	Health better than age/gender	Average self-assesed health		0	0	0	0	0	0
32	Male	25-34	0	0	1	Higher	Single	0	1	0	1	1	Some chronic desease	0	0	0	0	0	0	0	0	0	0	none	1	1	1	1	1	11111	70	3	1	No chronic conditions	1	Health same than age/gender	Average self-assesed health	Yes	0	0	0	0	0	0
48	Male	45-54	1	0	0	Primary	Married	0	0	0	1	0	Some chronic desease	0	0	0	0	1	0	0	0	0	0	gastro	1	1	1	1	1	11111	80	2	1	One chronic conditions	1	Health better than age/gender	Good self-assesed health	Yes	0	0	0	0	0	0
40	Male	35-44	0	1	0	Secondary	Divorced	0	0	0	0	0	No chronic desease	0	0	0	0	0	0	0	0	0	0	none	1	1	1	1	1	11111	100	2	1	No chronic conditions	1	Health same than age/gender	Good self-assesed health	Yes	0	0	0	0	0	0
51	Male	45-54	0	0	1	Higher	Married	0	0	0	0	0	No chronic desease	0	0	0	0	0	0	0	0	0	0	none	1	1	1	1	1	11111	90	2	1	No chronic conditions	1	Health better than age/gender	Good self-assesed health	Yes	0	0	0	0	0	0
42	Female	35-44	1	0	0	Primary	Married	0	0	0	0	0	No chronic desease	0	0	0	0	0	0	0	0	0	0	none	1	1	1	1	1	11111	80	2	1	No chronic conditions	0	Health better than age/gender	Good self-assesed health	Yes	0	0	0	0	0	0
41	Female	35-44	0	1	0	Secondary	Widowed	0	0	0	1	0	Some chronic desease	0	0	0	1	0	0	0	0	0	0	kidney	1	1	1	1	1	11111	70	3	1	One chronic conditions	1	Health same than age/gender	Average self-assesed health	Yes	0	0	0	0	0	0
34	Female	25-34	1	0	0	Primary	Married	1	0	0	0	0	No chronic desease	0	0	0	0	0	0	0	0	0	0	none	1	1	1	1	1	11111	100	3	1	No chronic conditions	1	Health better than age/gender	Average self-assesed health	Yes	0	0	0	0	0	0
19	Female	18-24	1	0	0	Primary	Single	0	0	0	1	0	Some chronic desease	0	0	0	0	0	0	0	0	0	0	none	1	1	1	1	1	11111	70	2	1	No chronic conditions	1	Health same than age/gender	Good self-assesed health	No	0	0	0	0	0	0
41	Female	35-44	0	0	1	Higher	Married	0	0	0	0	0	No chronic desease	0	0	0	0	0	0	0	0	0	0	none	1	1	1	1	1	11111	80	2	1	No chronic conditions	1	Health same than age/gender	Good self-assesed health	Yes	0	0	0	0	0	0
47	Female	45-54	0	0	1	Higher	Divorced	0	0	0	1	0	Some chronic desease	1	0	0	0	0	0	0	0	0	0	heart	1	1	1	1	1	11111	80	3	1	One chronic conditions	1	Health better than age/gender	Average self-assesed health	No	0	0	0	0	0	0
42	Female	35-44	0	1	0	Secondary	Single	1	0	0	0	0	No chronic desease	0	0	0	0	0	0	0	0	0	0	none	1	1	1	1	1	11111	80	1	1	No chronic conditions	1	Health better than age/gender	Good self-assesed health	No	0	0	0	0	0	0
27	Female	25-34	0	1	0	Secondary	Single	0	0	0	0	0	No chronic desease	0	0	0	0	0	0	0	0	0	0	none	1	1	1	1	1	11111	85	2	1	No chronic conditions	0	Health same than age/gender	Good self-assesed health	No	0	0	0	0	0	0
36	Female	35-44	0	0	1	Higher	Married	0	0	0	1	0	Some chronic desease	0	0	0	0	0	0	0	0	0	1	other	1	1	1	1	1	11111	70	3	1	One chronic conditions	1	Health same than age/gender	Average self-assesed health		0	0	0	0	0	0
44	Female	35-44	0	1	0	Secondary	Married	0	1	0	1	0	Some chronic desease	0	0	0	0	1	1	0	0	0	0	allergy	1	1	1	1	1	11111	30	3	1	Two chronic conditions	1	Health same than age/gender	Average self-assesed health	No	0	0	0	0	0	0
35	Female	35-44	0	1	0	Secondary	Married	0	0	0	0	0	No chronic desease	0	0	0	0	0	0	0	0	0	0	none	1	1	1	1	1	11111	90	2	1	No chronic conditions	1	Health same than age/gender	Good self-assesed health	Yes	0	0	0	0	0	0
48	Female	45-54	0	1	0	Secondary	Married	0	1	0	0	0	No chronic desease	0	0	0	0	0	0	0	0	0	0	none	1	1	1	1	1	11111	80	3	1	No chronic conditions	1	Health same than age/gender	Average self-assesed health	No	0	0	0	0	0	0
20	Male	18-24	0	1	0	Secondary	Single	1	0	1	1	0	Some chronic desease	0	0	1	0	0	0	0	0	0	0	liver	1	1	1	1	1	11111	70	1	1	One chronic conditions	1	Health better than age/gender	Good self-assesed health	No	0	0	0	0	0	0
44	Female	35-44	0	1	0	Secondary	Divorced	0	0	0	0	0	No chronic desease	0	0	0	0	0	0	0	0	0	0	none	1	1	1	1	1	11111	75	2	1	No chronic conditions	1	Health better than age/gender	Good self-assesed health	Yes	0	0	0	0	0	0
24	Female	18-24	1	0	0	Primary	Married	1	1	0	0	0	No chronic desease	0	0	0	0	0	0	0	0	0	0	none	1	1	1	1	1	11111	90	3	1	No chronic conditions	1	Health same than age/gender	Average self-assesed health		0	0	0	0	0	0
29	Female	25-34	0	1	0	Secondary	Divorced	0	0	0	0	0	No chronic desease	0	0	0	0	0	0	0	0	0	0	none	1	1	1	1	1	11111	90	2	1	No chronic conditions	1	Health same than age/gender	Good self-assesed health	Yes	0	0	0	0	0	0
32	Female	25-34	0	0	1	Higher	Married	0	0	0	0	0	No chronic desease	0	0	0	0	0	0	0	0	0	0	none	1	1	1	1	1	11111	80	2	1	No chronic conditions	1	Health better than age/gender	Good self-assesed health	Yes	0	0	0	0	0	0
60	Female	55-64	0	0	1	Higher	Divorced	0	0	0	0	0	No chronic desease	0	0	0	0	0	0	0	0	0	0	none	1	1	1	1	1	11111	100	3	1	No chronic conditions	1	Health better than age/gender	Average self-assesed health	Yes	0	0	0	0	0	0
54	Male	45-54	0	0	1	Higher	Married	0	0	0	0	0	No chronic desease	0	0	0	0	0	0	0	0	0	0	none	1	1	1	1	1	11111	65	3	1	No chronic conditions	1	Health same than age/gender	Average self-assesed health	Yes	0	0	0	0	0	0
25	Female	25-34	0	0	1	Higher	Married	0	0	0	0	0	No chronic desease	0	0	0	0	0	0	0	0	0	0	none	1	1	1	1	1	11111	95	1	1	No chronic conditions	1	Health same than age/gender	Good self-assesed health		0	0	0	0	0	0
21	Female	18-24	0	0	1	Higher	Single	0	0	0	1	0	Some chronic desease	0	1	0	0	0	0	0	0	0	0	lung	1	1	1	1	1	11111	90	3	1	One chronic conditions	1	Health same than age/gender	Average self-assesed health	Yes	0	0	0	0	0	0
55	Male	55-64	0	0	1	Higher	Married	0	0	0	1	0	Some chronic desease	0	0	0	1	0	0	0	0	0	0	kidney	1	1	1	1	1	11111	80	3	1	One chronic conditions	1	Health same than age/gender	Average self-assesed health		0	0	0	0	0	0
24	Female	18-24	1	0	0	Primary	Married	0	0	0	0	0	No chronic desease	0	0	0	0	0	0	0	0	0	0	none	1	1	1	1	1	11111	90	2	1	No chronic conditions	1	Health same than age/gender	Good self-assesed health	Yes	0	0	0	0	0	0
52	Male	45-54	1	0	0	Primary	Married	0	0	0	1	1	Some chronic desease	0	0	0	0	0	0	0	0	0	0	none	1	1	1	1	1	11111	70	3	1	No chronic conditions	0		Average self-assesed health	Yes	0	0	0	0	0	0
32	Female	25-34	0	1	0	Secondary	Married	0	1	0	0	0	No chronic desease	0	0	0	0	0	0	0	0	0	0	none	1	1	1	1	1	11111	70	3	1	No chronic conditions	0	Health same than age/gender	Average self-assesed health	Yes	0	0	0	0	0	0
47	Male	45-54	1	0	0	Primary	Divorced	1	0	0	0	0	No chronic desease	0	0	0	0	0	0	0	0	0	0	none	1	1	1	1	1	11111	90	2	1	No chronic conditions	1	Health better than age/gender	Good self-assesed health	Yes	0	0	0	0	0	0
32	Female	25-34	0	0	1	Higher	Married	0	0	0	0	0	No chronic desease	0	0	0	0	0	0	0	0	0	0	none	1	1	1	1	1	11111	100	2	1	No chronic conditions	1	Health same than age/gender	Good self-assesed health	Yes	0	0	0	0	0	0
28	Male	25-34	0	1	0	Secondary	Married	1	0	0	0	0	No chronic desease	0	0	0	0	0	0	0	0	0	0	none	1	1	1	1	1	11111	90	2	1	No chronic conditions	0	Health same than age/gender	Good self-assesed health	Yes	0	0	0	0	0	0
25	Male	25-34	0	1	0	Secondary	Single	0	0	0	0	0	No chronic desease	0	0	0	0	0	0	0	0	0	0	none	1	1	1	1	1	11111	90	1	1	No chronic conditions	1	Health better than age/gender	Good self-assesed health	No	0	0	0	0	0	0
46	Female	45-54	0	1	0	Secondary	Single	0	0	0	1	1	Some chronic desease	0	0	0	0	0	0	0	0	0	0	none	1	1	1	1	1	11111	70	3	1	No chronic conditions	1	Health same than age/gender	Average self-assesed health	No	0	0	0	0	0	0
32	Male	25-34	0	0	1	Higher	Married	0	0	0	0	0	No chronic desease	0	0	0	0	0	0	0	0	0	0	none	1	1	1	1	1	11111	80	2	1	No chronic conditions	1	Health same than age/gender	Good self-assesed health	Yes	0	0	0	0	0	0
53	Female	45-54	0	1	0	Secondary	Married	1	0	0	0	0	No chronic desease	0	0	0	0	0	0	0	0	0	0	none	1	1	1	1	1	11111	50	3	1	No chronic conditions	1	Health same than age/gender	Average self-assesed health	No	0	0	0	0	0	0
32	Male	25-34	0	1	0	Secondary	Married	0	1	0	1	0	Some chronic desease	0	0	0	0	0	1	0	0	0	0	allergy	1	1	1	1	1	11111	85	3	1	One chronic conditions	1	Health same than age/gender	Average self-assesed health	No	0	0	0	0	0	0
27	Female	25-34	0	0	1	Higher	Married	0	1	0	0	0	No chronic desease	0	0	0	0	0	0	0	0	0	0	none	1	1	1	1	1	11111	70	3	1	No chronic conditions	0	Health same than age/gender	Average self-assesed health	Yes	0	0	0	0	0	0
28	Male	25-34	0	1	0	Secondary	Single	0	0	0	0	0	No chronic desease	0	0	0	0	0	0	0	0	0	0	none	1	1	1	1	1	11111	95	1	1	No chronic conditions	0	Health better than age/gender	Good self-assesed health	Yes	0	0	0	0	0	0
37	Male	35-44	0	0	1	Higher	Married	0	0	0	0	0	No chronic desease	0	0	0	0	0	0	0	0	0	0	none	1	1	1	1	1	11111	90	2	1	No chronic conditions	1	Health better than age/gender	Good self-assesed health	No	0	0	0	0	0	0
28	Female	25-34	0	0	1	Higher	Married	0	0	0	0	0	No chronic desease	0	0	0	0	0	0	0	0	0	0	none	1	1	1	1	1	11111	99	2	1	No chronic conditions	1	Health same than age/gender	Good self-assesed health	No	0	0	0	0	0	0
40	Male	35-44	1	0	0	Primary	Married	0	1	1	1	0	Some chronic desease	1	0	0	0	0	0	0	0	0	0	heart	1	1	1	1	1	11111	1	2	1	One chronic conditions	1	Health same than age/gender	Good self-assesed health	Yes	0	0	0	0	0	0
40	Female	35-44	0	0	1	Higher	Married	0	1	0	0	0	No chronic desease	0	0	0	0	0	0	0	0	0	0	none	1	1	1	1	1	11111	100	3	1	No chronic conditions	1	Health same than age/gender	Average self-assesed health	Yes	0	0	0	0	0	0
42	Female	35-44	0	0	1	Higher	Married	0	0	0	1	1	Some chronic desease	0	0	0	0	0	0	0	0	0	0	none	1	1	1	1	1	11111	70	4	1	No chronic conditions	0		Bad self-assesed health	Yes	0	0	0	0	0	0
55	Female	55-64	0	1	0	Secondary	Married	0	0	0	0	0	No chronic desease	0	0	0	0	0	0	0	0	0	0	none	1	1	1	1	1	11111	90	2	1	No chronic conditions	0	Health better than age/gender	Good self-assesed health	Yes	0	0	0	0	0	0
35	Male	35-44	0	0	1	Higher	Married	0	0	0	0	0	No chronic desease	0	0	0	0	0	0	0	0	0	0	none	1	1	1	1	1	11111	80	2	1	No chronic conditions	1	Health better than age/gender	Good self-assesed health	Yes	0	0	0	0	0	0
46	Female	45-54	0	1	0	Secondary	Married	1	0	0	0	0	No chronic desease	0	0	0	0	0	0	0	0	0	0	none	1	1	1	1	1	11111	60	3	1	No chronic conditions	0	Health same than age/gender	Average self-assesed health	Yes	0	0	0	0	0	0
27	Female	25-34	0	0	1	Higher	Married	0	0	0	1	0	Some chronic desease	0	0	0	0	0	0	0	0	0	0	none	1	1	1	1	1	11111	90	2	1	No chronic conditions	1	Health same than age/gender	Good self-assesed health	Yes	0	0	0	0	0	0
50	Female	45-54	0	0	1	Higher	Divorced	0	1	0	0	0	No chronic desease	0	0	0	0	0	0	0	0	0	0	none	1	1	1	1	1	11111	80	3	1	No chronic conditions	1	Health same than age/gender	Average self-assesed health	No	0	0	0	0	0	0
42	Female	35-44	1	0	0	Primary	Divorced	1	1	0	1	0	Some chronic desease	0	0	0	0	0	1	0	0	0	0	allergy	1	1	1	1	1	11111	50	3	1	One chronic conditions	1	Health same than age/gender	Average self-assesed health	Yes	0	0	0	0	0	0
69	Female	65-74	0	0	1	Higher	Married	0	0	0	1	0	Some chronic desease	1	0	0	0	0	0	0	0	0	0	heart	1	1	1	1	1	11111	80	2	1	One chronic conditions	1	Health same than age/gender	Good self-assesed health	Yes	0	0	0	0	0	0
27	Female	25-34	0	1	0	Secondary	Married	0	0	0	0	0	No chronic desease	0	0	0	0	0	0	0	0	0	0	none	1	1	1	1	1	11111	90	2	1	No chronic conditions	1	Health same than age/gender	Good self-assesed health	No	0	0	0	0	0	0
29	Female	25-34	0	0	1	Higher	Married	0	0	0	0	0	No chronic desease	0	0	0	0	0	0	0	0	0	0	none	1	1	1	1	1	11111	90	2	1	No chronic conditions	1	Health same than age/gender	Good self-assesed health	No	0	0	0	0	0	0
28	Female	25-34	0	0	1	Higher	Married	0	0	0	0	0	No chronic desease	0	0	0	0	0	0	0	0	0	0	none	1	1	1	1	1	11111	95	2	1	No chronic conditions	1	Health same than age/gender	Good self-assesed health	Yes	0	0	0	0	0	0
40	Male	35-44	0	1	0	Secondary	Married	0	0	0	0	0	No chronic desease	0	0	0	0	0	0	0	0	0	0	none	1	1	1	1	1	11111	80	2	1	No chronic conditions	1		Good self-assesed health	Yes	0	0	0	0	0	0
45	Female	45-54	0	0	1	Higher	Married	0	0	0	0	0	No chronic desease	0	0	0	0	0	0	0	0	0	0	none	1	1	1	1	1	11111	100	2	1	No chronic conditions	1	Health same than age/gender	Good self-assesed health	Yes	0	0	0	0	0	0
23	Female	18-24	0	0	1	Higher	Married	0	1	0	0	0	No chronic desease	0	0	0	0	0	0	0	0	0	0	none	1	1	1	1	1	11111	80	3	1	No chronic conditions	1	Health same than age/gender	Average self-assesed health	Yes	0	0	0	0	0	0
33	Male	25-34	0	1	0	Secondary	Married	0	0	0	0	0	No chronic desease	0	0	0	0	0	0	0	0	0	0	none	1	1	1	1	1	11111	100	2	1	No chronic conditions	1	Health better than age/gender	Good self-assesed health	Yes	0	0	0	0	0	0
54	Male	45-54	0	1	0	Secondary	Widowed	0	0	0	1	0	Some chronic desease	0	0	0	0	0	0	0	0	0	1	other	1	1	1	1	1	11111	50	3	1	One chronic conditions	1	Health better than age/gender	Average self-assesed health	Yes	0	0	0	0	0	0
59	Male	55-64	0	0	1	Higher	Married	0	0	0	0	0	No chronic desease	0	0	0	0	0	0	0	0	0	0	none	1	1	1	1	1	11111	70	2	1	No chronic conditions	1	Health better than age/gender	Good self-assesed health	No	0	0	0	0	0	0
43	Male	35-44	1	0	0	Primary	Married	1	1	0	0	0	No chronic desease	0	0	0	0	0	0	0	0	0	0	none	1	1	1	1	1	11111	70	3	1	No chronic conditions	0	Health better than age/gender	Average self-assesed health	Yes	0	0	0	0	0	0
30	Female	25-34	0	0	1	Higher	Divorced	0	0	0	0	0	No chronic desease	0	0	0	0	0	0	0	0	0	0	none	1	1	1	1	1	11111	90	2	1	No chronic conditions	1	Health same than age/gender	Good self-assesed health		0	0	0	0	0	0
26	Male	25-34	0	0	1	Higher	Single	0	0	0	0	0	No chronic desease	0	0	0	0	0	0	0	0	0	0	none	1	1	1	1	1	11111	90	2	1	No chronic conditions	1	Health better than age/gender	Good self-assesed health	Yes	0	0	0	0	0	0
45	Male	45-54	0	1	0	Secondary	Married	0	0	0	0	0	No chronic desease	0	0	0	0	0	0	0	0	0	0	none	1	1	1	1	1	11111	80	3	1	No chronic conditions	1	Health same than age/gender	Average self-assesed health	Yes	0	0	0	0	0	0
56	Female	55-64	0	1	0	Secondary	Married	0	1	0	0	0	No chronic desease	0	0	0	0	0	0	0	0	0	0	none	1	1	1	1	1	11111	80	2	1	No chronic conditions	1	Health same than age/gender	Good self-assesed health	No	0	0	0	0	0	0
41	Male	35-44	0	1	0	Secondary	Married	0	0	0	0	0	No chronic desease	0	0	0	0	0	0	0	0	0	0	none	1	1	1	1	1	11111	70	3	1	No chronic conditions	1	Health better than age/gender	Average self-assesed health	No	0	0	0	0	0	0
35	Male	35-44	1	0	0	Primary	Married	0	1	0	0	0	No chronic desease	0	0	0	0	0	0	0	0	0	0	none	1	1	1	1	1	11111	75	3	1	No chronic conditions	0	Health same than age/gender	Average self-assesed health	No	0	0	0	0	0	0
28	Female	25-34	0	1	0	Secondary	Married	0	0	0	0	0	No chronic desease	0	0	0	0	0	0	0	0	0	0	none	1	1	1	1	1	11111	80	2	1	No chronic conditions	0	Health better than age/gender	Good self-assesed health	No	0	0	0	0	0	0
60	Female	55-64	0	0	1	Higher	Single	0	0	0	0	0	No chronic desease	0	0	0	0	0	0	0	0	0	0	none	1	1	1	1	1	11111	50	3	1	No chronic conditions	1	Health better than age/gender	Average self-assesed health	Yes	0	0	0	0	0	0
27	Male	25-34	0	0	1	Higher	Married	0	0	0	0	0	No chronic desease	0	0	0	0	0	0	0	0	0	0	none	1	1	1	1	1	11111	95	2	1	No chronic conditions	1	Health same than age/gender	Good self-assesed health	Yes	0	0	0	0	0	0
30	Female	25-34	1	0	0	Primary	Married	0	0	0	0	0	No chronic desease	0	0	0	0	0	0	0	0	0	0	none	1	1	1	1	1	11111	100	2	1	No chronic conditions	1	Health same than age/gender	Good self-assesed health	Yes	0	0	0	0	0	0
32	Female	25-34	0	1	0	Secondary	Married	0	1	0	0	0	No chronic desease	0	0	0	0	0	0	0	0	0	0	none	1	1	1	1	1	11111	60	2	1	No chronic conditions	1	Health worse than age/gender	Good self-assesed health	No	0	0	0	0	0	0
60	Male	55-64	0	1	0	Secondary	Married	0	0	0	1	0	Some chronic desease	0	1	0	0	0	0	0	0	0	0	lung	1	1	1	1	1	11111	60	2	1	One chronic conditions	1	Health better than age/gender	Good self-assesed health	No	0	0	0	0	0	0
29	Male	25-34	1	0	0	Primary	Married	1	1	0	0	0	No chronic desease	0	0	0	0	0	0	0	0	0	0	none	1	1	1	1	1	11111	70	3	1	No chronic conditions	1	Health same than age/gender	Average self-assesed health	No	0	0	0	0	0	0
23	Female	18-24	0	0	1	Higher	Single	0	0	0	0	0	No chronic desease	0	0	0	0	0	0	0	0	0	0	none	1	1	1	1	1	11111	90	2	1	No chronic conditions	1	Health better than age/gender	Good self-assesed health	Yes	0	0	0	0	0	0
42	Male	35-44	0	1	0	Secondary	Married	0	0	0	1	0	Some chronic desease	0	0	0	1	0	0	0	0	0	0	kidney	1	1	1	1	1	11111	90	2	1	One chronic conditions	1	Health better than age/gender	Good self-assesed health		0	0	0	0	0	0
36	Female	35-44	0	1	0	Secondary	Divorced	0	0	1	1	0	Some chronic desease	0	0	1	0	0	0	0	0	0	0	liver	1	1	1	1	1	11111	70	1	1	One chronic conditions	1	Health better than age/gender	Good self-assesed health	Yes	0	0	0	0	0	0
21	Female	18-24	1	0	0	Primary	Single	0	1	0	0	0	No chronic desease	0	0	0	0	0	0	0	0	0	0	none	1	1	1	1	1	11111	75	2	1	No chronic conditions	0	Health same than age/gender	Good self-assesed health	Yes	0	0	0	0	0	0
66	Female	65-74	0	1	0	Secondary	Married	0	0	0	1	1	Some chronic desease	0	0	0	0	0	0	0	0	0	0	none	1	1	1	1	1	11111	70	3	1	No chronic conditions	1	Health same than age/gender	Average self-assesed health	Yes	0	0	0	0	0	0
25	Male	25-34	1	0	0	Primary	Single	0	0	0	0	0	No chronic desease	0	0	0	0	0	0	0	0	0	0	none	1	1	1	1	1	11111	100	1	1	No chronic conditions	0	Health better than age/gender	Good self-assesed health	Yes	0	0	0	0	0	0
21	Female	18-24	0	1	0	Secondary	Single	0	0	0	0	0	No chronic desease	0	0	0	0	0	0	0	0	0	0	none	1	1	1	1	1	11111	95	2	1	No chronic conditions	0	Health same than age/gender	Good self-assesed health	No	0	0	0	0	0	0
49	Female	45-54	0	0	1	Higher	Married	0	0	0	0	0	No chronic desease	0	0	0	0	0	0	0	0	0	0	none	1	1	1	1	1	11111	80	3	1	No chronic conditions	1	Health same than age/gender	Average self-assesed health	Yes	0	0	0	0	0	0
78	Male	>75	1	0	0	Primary	Married	0	0	0	0	0	No chronic desease	0	0	0	0	0	0	0	0	0	0	none	1	1	1	1	1	11111	50	3	1	No chronic conditions	1		Average self-assesed health	No	0	0	0	0	0	0
53	Male	45-54	1	0	0	Primary	Married	0	0	0	0	0	No chronic desease	0	0	0	0	0	0	0	0	0	0	none	1	1	1	1	1	11111	80	3	1	No chronic conditions	1	Health better than age/gender	Average self-assesed health	No	0	0	0	0	0	0
43	Male	35-44	0	1	0	Secondary	Married	0	0	0	0	0	No chronic desease	0	0	0	0	0	0	0	0	0	0	none	1	1	1	1	1	11111	70	3	1	No chronic conditions	1	Health same than age/gender	Average self-assesed health	No	0	0	0	0	0	0
48	Male	45-54	1	0	0	Primary	Married	0	0	0	0	0	No chronic desease	0	0	0	0	0	0	0	0	0	0	none	1	1	1	1	1	11111	100	3	1	No chronic conditions	0	Health better than age/gender	Average self-assesed health	Yes	0	0	0	0	0	0
34	Female	25-34	0	0	1	Higher	Married	0	0	0	0	0	No chronic desease	0	0	0	0	0	0	0	0	0	0	none	1	1	1	1	1	11111	70	3	1	No chronic conditions	1	Health same than age/gender	Average self-assesed health	No	0	0	0	0	0	0
26	Male	25-34	0	0	1	Higher	Married	0	1	0	0	0	No chronic desease	0	0	0	0	0	0	0	0	0	0	none	1	1	1	1	1	11111	90	3	1	No chronic conditions	0	Health same than age/gender	Average self-assesed health	Yes	0	0	0	0	0	0
32	Male	25-34	0	1	0	Secondary	Single	0	0	0	0	0	No chronic desease	0	0	0	0	0	0	0	0	0	0	none	1	1	1	1	1	11111	70	3	1	No chronic conditions	1	Health same than age/gender	Average self-assesed health	Yes	0	0	0	0	0	0
42	Female	35-44	0	0	1	Higher	Married	0	1	0	0	0	No chronic desease	0	0	0	0	0	0	0	0	0	0	none	1	1	1	1	1	11111	65	3	1	No chronic conditions	1	Health same than age/gender	Average self-assesed health	No	0	0	0	0	0	0
21	Male	18-24	0	0	1	Higher	Single	0	0	0	1	0	Some chronic desease	0	0	0	0	0	0	0	0	0	0	none	1	1	1	1	1	11111	95	2	1	No chronic conditions	0	Health better than age/gender	Good self-assesed health	Yes	0	0	0	0	0	0
25	Female	25-34	1	0	0	Primary	Married	0	0	0	1	0	Some chronic desease	1	0	0	0	0	0	0	0	0	0	heart	1	1	1	1	1	11111	80	3	1	One chronic conditions	1	Health same than age/gender	Average self-assesed health	No	0	0	0	0	0	0
33	Female	25-34	0	1	0	Secondary	Married	0	0	0	1	0	Some chronic desease	1	0	0	0	0	0	0	0	0	0	heart	1	1	1	1	1	11111	90	2	1	One chronic conditions	1	Health better than age/gender	Good self-assesed health		0	0	0	0	0	0
21	Female	18-24	0	1	0	Secondary	Single	0	0	0	0	0	No chronic desease	0	0	0	0	0	0	0	0	0	0	none	1	1	1	1	1	11111	80	3	1	No chronic conditions	1	Health same than age/gender	Average self-assesed health		0	0	0	0	0	0
26	Male	25-34	0	0	1	Higher	Married	0	0	0	0	0	No chronic desease	0	0	0	0	0	0	0	0	0	0	none	1	1	1	1	1	11111	60	3	1	No chronic conditions	1	Health same than age/gender	Average self-assesed health	No	0	0	0	0	0	0
23	Male	18-24	0	1	0	Secondary	Single	0	0	0	0	0	No chronic desease	0	0	0	0	0	0	0	0	0	0	none	1	1	1	1	1	11111	95	2	1	No chronic conditions	1	Health same than age/gender	Good self-assesed health	Yes	0	0	0	0	0	0
39	Female	35-44	0	1	0	Secondary	Married	0	0	0	0	0	No chronic desease	0	0	0	0	0	0	0	0	0	0	none	1	1	1	1	1	11111	80	2	1	No chronic conditions	1	Health better than age/gender	Good self-assesed health	No	0	0	0	0	0	0
61	Male	55-64	0	1	0	Secondary	Married	0	0	0	1	0	Some chronic desease	0	0	0	0	0	0	0	0	0	1	other	1	1	1	1	1	11111	50	3	1	One chronic conditions	0	Health same than age/gender	Average self-assesed health	No	0	0	0	0	0	0
61	Female	55-64	0	1	0	Secondary	Widowed	1	0	0	0	0	No chronic desease	0	0	0	0	0	0	0	0	0	0	none	1	1	1	1	1	11111	45	3	1	No chronic conditions	1	Health better than age/gender	Average self-assesed health	Yes	0	0	0	0	0	0
41	Female	35-44	0	1	0	Secondary	Divorced	1	0	0	0	0	No chronic desease	0	0	0	0	0	0	0	0	0	0	none	1	1	1	1	1	11111	85	3	1	No chronic conditions	1	Health same than age/gender	Average self-assesed health	Yes	0	0	0	0	0	0
25	Male	25-34	0	1	0	Secondary	Single	0	0	0	0	0	No chronic desease	0	0	0	0	0	0	0	0	0	0	none	1	1	1	1	1	11111	100		1	No chronic conditions	1	Health same than age/gender		No	0	0	0	0	0	0
37	Female	35-44	1	0	0	Primary	Married	0	0	0	0	0	No chronic desease	0	0	0	0	0	0	0	0	0	0	none	1	1	1	1	1	11111	100	2	1	No chronic conditions	1	Health same than age/gender	Good self-assesed health	No	0	0	0	0	0	0
49	Female	45-54	0	1	0	Secondary	Divorced	0	0	0	1	0	Some chronic desease	0	0	0	0	0	0	0	0	0	1	other	1	1	1	1	1	11111	80	2	1	One chronic conditions	1	Health better than age/gender	Good self-assesed health	No	0	0	0	0	0	0
65	Female	65-74	0	1	0	Secondary	Widowed	0	0	0	0	0	No chronic desease	0	0	0	0	0	0	0	0	0	0	none	1	1	1	1	1	11111	50	3	1	No chronic conditions	0	Health same than age/gender	Average self-assesed health		0	0	0	0	0	0
18	Male	18-24	1	0	0	Primary	Single	0	1	0	0	0	No chronic desease	0	0	0	0	0	0	0	0	0	0	none	1	1	1	1	1	11111	100	3	1	No chronic conditions	0	Health same than age/gender	Average self-assesed health	Yes	0	0	0	0	0	0
51	Female	45-54	0	0	1	Higher	Divorced	0	0	0	0	0	No chronic desease	0	0	0	0	0	0	0	0	0	0	none	1	1	1	1	1	11111	70	3	1	No chronic conditions	1	Health same than age/gender	Average self-assesed health	No	0	0	0	0	0	0
58	Male	55-64	0	1	0	Secondary	Divorced	0	0	0	1	0	Some chronic desease	0	0	0	0	0	0	0	0	0	0	none	1	1	1	1	1	11111	80	3	1	No chronic conditions	1	Health better than age/gender	Average self-assesed health	No	0	0	0	0	0	0
20	Female	18-24	0	1	0	Secondary	Married	0	0	0	0	0	No chronic desease	0	0	0	0	0	0	0	0	0	0	none	1	1	1	1	1	11111	70	3	1	No chronic conditions	0	Health same than age/gender	Average self-assesed health	No	0	0	0	0	0	0
44	Male	35-44	0	1	0	Secondary	Married	0	0	0	0	0	No chronic desease	0	0	0	0	0	0	0	0	0	0	none	1	1	1	1	1	11111	90		1	No chronic conditions	1	Health same than age/gender		Yes	0	0	0	0	0	0
37	Female	35-44	0	1	0	Secondary	Married	0	0	0	0	0	No chronic desease	0	0	0	0	0	0	0	0	0	0	none	1	1	1	1	1	11111	80	2	1	No chronic conditions	1	Health better than age/gender	Good self-assesed health	Yes	0	0	0	0	0	0
26	Female	25-34	0	0	1	Higher	Married	0	0	0	0	0	No chronic desease	0	0	0	0	0	0	0	0	0	0	none	1	1	1	1	1	11111	60	2	1	No chronic conditions	1	Health same than age/gender	Good self-assesed health	Yes	0	0	0	0	0	0
20	Male	18-24	0	0	1	Higher	Single	0	1	0	0	0	No chronic desease	0	0	0	0	0	0	0	0	0	0	none	1	1	1	1	1	11111	100	2	1	No chronic conditions	1	Health same than age/gender	Good self-assesed health	Yes	0	0	0	0	0	0
66	Female	65-74	0	1	0	Secondary	Married	0	0	0	0	0	No chronic desease	0	0	0	0	0	0	0	0	0	0	none	1	1	1	1	1	11111	79	3	1	No chronic conditions	1	Health better than age/gender	Average self-assesed health	Yes	0	0	0	0	0	0
26	Male	25-34	0	1	0	Secondary	Single	0	0	0	0	0	No chronic desease	0	0	0	0	0	0	0	0	0	0	none	1	1	1	1	1	11111	90	2	1	No chronic conditions	1	Health same than age/gender	Good self-assesed health	Yes	0	0	0	0	0	0
33	Female	25-34	1	0	0	Primary	Married	1	1	0	0	0	No chronic desease	0	0	0	0	0	0	0	0	0	0	none	1	1	1	1	1	11111	90	2	1	No chronic conditions	1	Health same than age/gender	Good self-assesed health	No	0	0	0	0	0	0
51	Male	45-54	0	1	0	Secondary	Married	0	0	0	0	0	No chronic desease	0	0	0	0	0	0	0	0	0	0	none	1	1	1	1	1	11111	99	2	1	No chronic conditions	1	Health same than age/gender	Good self-assesed health	Yes	0	0	0	0	0	0
65	Female	65-74	0	1	0	Secondary	Widowed	0	0	0	0	0	No chronic desease	0	0	0	0	0	0	0	0	0	0	none	1	1	1	1	1	11111	60	3	1	No chronic conditions	1	Health same than age/gender	Average self-assesed health	Yes	0	0	0	0	0	0
43	Female	35-44	1	0	0	Primary	Married	0	0	0	1	0	Some chronic desease	0	0	0	0	0	0	0	0	0	1	other	1	1	1	1	1	11111	80	3	1	One chronic conditions	1	Health same than age/gender	Average self-assesed health	No	0	0	0	0	0	0
53	Female	45-54	0	0	1	Higher	Married	0	0	0	1	0	Some chronic desease	0	0	0	0	0	0	0	0	1	0	spine	1	1	1	1	1	11111	10	2	1	One chronic conditions	1	Health better than age/gender	Good self-assesed health	Yes	0	0	0	0	0	0
24	Male	18-24	0	1	0	Secondary	Single	0	0	0	0	0	No chronic desease	0	0	0	0	0	0	0	0	0	0	none	1	1	1	1	1	11111	20	1	1	No chronic conditions	1	Health same than age/gender	Good self-assesed health	No	0	0	0	0	0	0
27	Male	25-34	0	0	1	Higher	Single	0	1	0	0	0	No chronic desease	0	0	0	0	0	0	0	0	0	0	none	1	1	1	1	1	11111	85	2	1	No chronic conditions	1	Health same than age/gender	Good self-assesed health	Yes	0	0	0	0	0	0
30	Male	25-34	0	0	1	Higher	Married	0	0	0	0	0	No chronic desease	0	0	0	0	0	0	0	0	0	0	none	1	1	1	1	1	11111	70	3	1	No chronic conditions	1	Health same than age/gender	Average self-assesed health	No	0	0	0	0	0	0
23	Male	18-24	0	1	0	Secondary	Married	0	0	0	0	0	No chronic desease	0	0	0	0	0	0	0	0	0	0	none	1	1	1	1	1	11111	100	1	1	No chronic conditions	1	Health better than age/gender	Good self-assesed health	Yes	0	0	0	0	0	0
48	Male	45-54	0	1	0	Secondary	Married	0	0	0	0	0	No chronic desease	0	0	0	0	0	0	0	0	0	0	none	1	1	1	1	1	11111	90	2	1	No chronic conditions	1	Health same than age/gender	Good self-assesed health	No	0	0	0	0	0	0
36	Female	35-44	0	0	1	Higher	Married	0	0	0	0	0	No chronic desease	0	0	0	0	0	0	0	0	0	0	none	1	1	1	1	1	11111	95	1	1	No chronic conditions	1	Health better than age/gender	Good self-assesed health	Yes	0	0	0	0	0	0
51	Male	45-54	0	1	0	Secondary	Married	0	0	0	0	0	No chronic desease	0	0	0	0	0	0	0	0	0	0	none	1	1	1	1	1	11111	90	2	1	No chronic conditions	1	Health better than age/gender	Good self-assesed health	No	0	0	0	0	0	0
30	Male	25-34	0	0	1	Higher	Married	0	0	0	0	0	No chronic desease	0	0	0	0	0	0	0	0	0	0	none	1	1	1	1	1	11111	80	3	1	No chronic conditions	0	Health better than age/gender	Average self-assesed health	No	0	0	0	0	0	0
35	Male	35-44	0	0	1	Higher	Married	0	0	0	0	0	No chronic desease	0	0	0	0	0	0	0	0	0	0	none	1	1	1	1	1	11111	95	2	1	No chronic conditions	1	Health same than age/gender	Good self-assesed health	Yes	0	0	0	0	0	0
22	Female	18-24	0	1	0	Secondary	Married	0	0	0	0	0	No chronic desease	0	0	0	0	0	0	0	0	0	0	none	1	1	1	1	1	11111	85	3	1	No chronic conditions	0	Health better than age/gender	Average self-assesed health		0	0	0	0	0	0
26	Female	25-34	0	0	1	Higher	Married	0	0	0	0	0	No chronic desease	0	0	0	0	0	0	0	0	0	0	none	1	1	1	1	1	11111	90	2	1	No chronic conditions	1	Health same than age/gender	Good self-assesed health	Yes	0	0	0	0	0	0
30	Male	25-34	1	0	0	Primary	Married	0	0	0	1	0	Some chronic desease	0	0	0	0	0	0	0	0	0	0	none	1	1	1	1	1	11111	80	3	1	No chronic conditions	1	Health better than age/gender	Average self-assesed health	Yes	0	0	0	0	0	0
50	Female	45-54	0	1	0	Secondary	Married	0	0	0	1	1	Some chronic desease	0	0	0	0	0	0	0	0	0	0	none	1	1	1	1	1	11111	30	3	1	No chronic conditions	1	Health same than age/gender	Average self-assesed health	No	0	0	0	0	0	0
22	Female	18-24	1	0	0	Primary	Single	0	0	0	1	0	Some chronic desease	0	0	0	0	0	0	0	0	0	0	none	1	1	1	1	1	11111	100	2	1	No chronic conditions	1	Health better than age/gender	Good self-assesed health	Yes	0	0	0	0	0	0
28	Male	25-34	0	1	0	Secondary	Married	0	0	0	0	0	No chronic desease	0	0	0	0	0	0	0	0	0	0	none	1	1	1	1	1	11111	85	3	1	No chronic conditions	1	Health better than age/gender	Average self-assesed health	Yes	0	0	0	0	0	0
31	Female	25-34	1	0	0	Primary	Married	0	0	0	1	0	Some chronic desease	0	0	0	0	0	0	0	0	0	0	none	1	1	1	1	1	11111	100	2	1	No chronic conditions	1		Good self-assesed health	Yes	0	0	0	0	0	0
36	Female	35-44	0	1	0	Secondary	Married	1	1	0	0	0	No chronic desease	0	0	0	0	0	0	0	0	0	0	none	1	1	1	1	1	11111	90	2	1	No chronic conditions	1	Health same than age/gender	Good self-assesed health	Yes	0	0	0	0	0	0
33	Female	25-34	0	0	1	Higher	Married	0	0	0	0	0	No chronic desease	0	0	0	0	0	0	0	0	0	0	none	1	1	1	1	1	11111	80	2	1	No chronic conditions	1	Health better than age/gender	Good self-assesed health	No	0	0	0	0	0	0
61	Female	55-64	0	1	0	Secondary	Married	0	0	0	1	0	Some chronic desease	0	0	0	0	0	0	0	0	0	0	none	1	1	1	1	1	11111	70	2	1	No chronic conditions	0	Health same than age/gender	Good self-assesed health	Yes	0	0	0	0	0	0
52	Male	45-54	0	1	0	Secondary	Married	0	0	0	0	0	No chronic desease	0	0	0	0	0	0	0	0	0	0	none	1	1	1	1	1	11111	90	2	1	No chronic conditions	1	Health better than age/gender	Good self-assesed health	Yes	0	0	0	0	0	0
31	Female	25-34	0	1	0	Secondary	Married	0	0	0	0	0	No chronic desease	0	0	0	0	0	0	0	0	0	0	none	1	1	1	1	1	11111	98	2	1	No chronic conditions	0	Health better than age/gender	Good self-assesed health	Yes	0	0	0	0	0	0
38	Male	35-44	0	0	1	Higher	Married	0	0	0	0	0	No chronic desease	0	0	0	0	0	0	0	0	0	0	none	1	1	1	1	1	11111	80	2	1	No chronic conditions	1	Health better than age/gender	Good self-assesed health	Yes	0	0	0	0	0	0
70	Male	65-74	0	1	0	Secondary	Married	0	0	0	0	0	No chronic desease	0	0	0	0	0	0	0	0	0	0	none	1	1	1	1	1	11111	70	2	1	No chronic conditions	0	Health same than age/gender	Good self-assesed health	Yes	0	0	0	0	0	0
56	Female	55-64	0	1	0	Secondary	Married	0	0	0	0	0	No chronic desease	0	0	0	0	0	0	0	0	0	0	none	1	1	1	1	1	11111	90	3	1	No chronic conditions	0	Health same than age/gender	Average self-assesed health	Yes	0	0	0	0	0	0
51	Male	45-54	0	0	1	Higher	Married	1	1	0	1	0	Some chronic desease	0	0	0	0	0	0	0	0	1	0	spine	1	1	1	1	1	11111	80	3	1	One chronic conditions	0	Health same than age/gender	Average self-assesed health	Yes	0	0	0	0	0	0
56	Female	55-64	1	0	0	Primary	Widowed	0	0	0	0	0	No chronic desease	0	0	0	0	0	0	0	0	0	0	none	1	1	1	1	1	11111	70	3	1	No chronic conditions	0	Health better than age/gender	Average self-assesed health	Yes	0	0	0	0	0	0
27	Female	25-34	0	1	0	Secondary	Married	0	0	0	0	0	No chronic desease	0	0	0	0	0	0	0	0	0	0	none	1	1	1	1	1	11111	100	1	1	No chronic conditions	1	Health better than age/gender	Good self-assesed health	Yes	0	0	0	0	0	0
64	Female	55-64	1	0	0	Primary	Married	0	0	0	0	0	No chronic desease	0	0	0	0	0	0	0	0	0	0	none	1	1	1	1	1	11111	80	3	1	No chronic conditions	1	Health same than age/gender	Average self-assesed health	Yes	0	0	0	0	0	0
38	Female	35-44	0	1	0	Secondary	Married	0	0	0	1	0	Some chronic desease	0	0	0	0	0	1	1	0	0	0	ent	1	1	1	1	1	11111	90	2	1	Two chronic conditions	1	Health same than age/gender	Good self-assesed health	No	0	0	0	0	0	0
37	Male	35-44	1	0	0	Primary	Married	0	0	0	0	0	No chronic desease	0	0	0	0	0	0	0	0	0	0	none	1	1	1	1	1	11111	90	2	1	No chronic conditions	0	Health better than age/gender	Good self-assesed health	Yes	0	0	0	0	0	0
38	Male	35-44	0	1	0	Secondary	Single	0	1	0	1	0	Some chronic desease	0	0	0	0	1	1	0	0	0	0	allergy	1	1	1	1	1	11111	93	3	1	Two chronic conditions	0	Health better than age/gender	Average self-assesed health	Yes	0	0	0	0	0	0
39	Male	35-44	0	1	0	Secondary	Married	0	0	0	0	0	No chronic desease	0	0	0	0	0	0	0	0	0	0	none	1	1	1	1	1	11111	80	2	1	No chronic conditions	1	Health same than age/gender	Good self-assesed health	Yes	0	0	0	0	0	0
39	Female	35-44	0	1	0	Secondary	Divorced	0	1	0	1	0	Some chronic desease	0	0	0	0	0	1	0	0	0	0	allergy	1	1	1	1	1	11111	87	2	1	One chronic conditions	1	Health same than age/gender	Good self-assesed health	No	0	0	0	0	0	0
42	Male	35-44	0	0	1	Higher	Married	0	0	0	0	0	No chronic desease	0	0	0	0	0	0	0	0	0	0	none	1	1	1	1	1	11111	100	1	1	No chronic conditions	0	Health better than age/gender	Good self-assesed health	Yes	0	0	0	0	0	0
47	Female	45-54	0	1	0	Secondary	Single	0	0	0	1	0	Some chronic desease	0	0	0	0	1	0	0	0	0	0	gastro	1	1	1	1	1	11111	75	2	1	One chronic conditions	1	Health better than age/gender	Good self-assesed health	Yes	0	0	0	0	0	0
44	Male	35-44	1	0	0	Primary	Married	0	0	0	1	0	Some chronic desease	0	0	0	0	0	0	0	0	1	0	spine	1	1	1	1	1	11111	90	3	1	One chronic conditions	0	Health better than age/gender	Average self-assesed health	No	0	0	0	0	0	0
54	Male	45-54	0	1	0	Secondary	Married	1	0	0	1	0	Some chronic desease	0	0	0	0	0	0	1	0	1	0	spine	1	1	1	1	1	11111	50	3	1	Two chronic conditions	1	Health same than age/gender	Average self-assesed health	Yes	0	0	0	0	0	0
33	Female	25-34	0	0	1	Higher	Married	0	0	0	0	0	No chronic desease	0	0	0	0	0	0	0	0	0	0	none	1	1	1	1	1	11111	75	2	1	No chronic conditions	1	Health better than age/gender	Good self-assesed health	Yes	0	0	0	0	0	0
61	Male	55-64	1	0	0	Primary	Married	0	0	0	0	0	No chronic desease	0	0	0	0	0	0	0	0	0	0	none	1	1	1	1	1	11111	50	3	1	No chronic conditions	1	Health same than age/gender	Average self-assesed health	No	0	0	0	0	0	0
19	Female	18-24	1	0	0	Primary	Single	0	0	0	0	0	No chronic desease	0	0	0	0	0	0	0	0	0	0	none	1	1	1	1	1	11111	90	2	1	No chronic conditions	1	Health better than age/gender	Good self-assesed health	Yes	0	0	0	0	0	0
68	Female	65-74	0	1	0	Secondary	Widowed	0	0	0	1	0	Some chronic desease	1	0	0	0	0	0	0	0	0	1	other	1	1	1	1	1	11111	70	3	1	Two chronic conditions	1	Health same than age/gender	Average self-assesed health	Yes	0	0	0	0	0	0
47	Female	45-54	0	1	0	Secondary	Married	0	0	0	0	0	No chronic desease	0	0	0	0	0	0	0	0	0	0	none	1	1	1	1	1	11111	95	1	1	No chronic conditions	0	Health better than age/gender	Good self-assesed health	Yes	0	0	0	0	0	0
26	Female	25-34	0	1	0	Secondary	Married	0	0	0	0	0	No chronic desease	0	0	0	0	0	0	0	0	0	0	none	1	1	1	1	1	11111	98	1	1	No chronic conditions	1	Health same than age/gender	Good self-assesed health	Yes	0	0	0	0	0	0
32	Male	25-34	0	1	0	Secondary	Married	0	0	0	0	0	No chronic desease	0	0	0	0	0	0	0	0	0	0	none	1	1	1	1	1	11111	85	2	1	No chronic conditions	1	Health same than age/gender	Good self-assesed health	Yes	0	0	0	0	0	0
50	Female	45-54	0	0	1	Higher	Married	0	0	0	1	1	Some chronic desease	0	0	0	0	0	0	0	0	0	0	none	1	1	1	1	1	11111	90	2	1	No chronic conditions	1	Health same than age/gender	Good self-assesed health	No	0	0	0	0	0	0
40	Male	35-44	1	0	0	Primary	Married	1	0	0	0	0	No chronic desease	0	0	0	0	0	0	0	0	0	0	none	1	1	1	1	1	11111	85	3	1	No chronic conditions	1	Health same than age/gender	Average self-assesed health	No	0	0	0	0	0	0
53	Male	45-54	0	1	0	Secondary	Married	0	1	0	0	0	No chronic desease	0	0	0	0	0	0	0	0	0	0	none	1	1	1	1	1	11111	70	3	1	No chronic conditions	1	Health same than age/gender	Average self-assesed health	Yes	0	0	0	0	0	0
43	Male	35-44	0	1	0	Secondary	Married	0	0	0	1	1	Some chronic desease	0	0	0	0	0	0	0	0	0	0	none	1	1	1	1	1	11111	70	3	1	No chronic conditions	1	Health same than age/gender	Average self-assesed health	No	0	0	0	0	0	0
23	Female	18-24	0	1	0	Secondary	Married	0	0	0	0	0	No chronic desease	0	0	0	0	0	0	0	0	0	0	none	1	1	1	1	1	11111	75	2	1	No chronic conditions	0	Health same than age/gender	Good self-assesed health	Yes	0	0	0	0	0	0
23	Female	18-24	0	1	0	Secondary	Widowed	0	0	0	0	0	No chronic desease	0	0	0	0	0	0	0	0	0	0	none	1	1	1	1	1	11111	90	2	1	No chronic conditions	1	Health better than age/gender	Good self-assesed health	Yes	0	0	0	0	0	0
39	Female	35-44	0	0	1	Higher	Married	0	0	0	0	0	No chronic desease	0	0	0	0	0	0	0	0	0	0	none	1	1	1	1	1	11111	80	1	1	No chronic conditions	1	Health better than age/gender	Good self-assesed health	Yes	0	0	0	0	0	0
38	Male	35-44	0	0	1	Higher	Married	0	0	0	0	0	No chronic desease	0	0	0	0	0	0	0	0	0	0	none	1	1	1	1	1	11111	95	2	1	No chronic conditions	1	Health better than age/gender	Good self-assesed health	No	0	0	0	0	0	0
52	Female	45-54	0	1	0	Secondary	Married	0	0	0	0	0	No chronic desease	0	0	0	0	0	0	0	0	0	0	none	1	1	1	1	1	11111	80	1	1	No chronic conditions	0	Health better than age/gender	Good self-assesed health	Yes	0	0	0	0	0	0
67	Male	65-74	0	1	0	Secondary	Married	0	0	0	0	0	No chronic desease	0	0	0	0	0	0	0	0	0	0	none	1	1	1	1	1	11111	60	3	1	No chronic conditions	1	Health same than age/gender	Average self-assesed health	No	0	0	0	0	0	0
29	Male	25-34	0	1	0	Secondary	Married	1	0	0	1	0	Some chronic desease	0	0	0	0	0	0	1	0	0	0	ent	1	1	1	1	1	11111	60	3	1	One chronic conditions	1	Health same than age/gender	Average self-assesed health	Yes	0	0	0	0	0	0
44	Male	35-44	1	0	0	Primary	Married	0	0	0	0	0	No chronic desease	0	0	0	0	0	0	0	0	0	0	none	1	1	1	1	1	11111	99	2	1	No chronic conditions	1	Health same than age/gender	Good self-assesed health		0	0	0	0	0	0
49	Female	45-54	0	1	0	Secondary	Married	0	0	0	0	0	No chronic desease	0	0	0	0	0	0	0	0	0	0	none	1	1	1	1	1	11111	95	2	1	No chronic conditions	1	Health better than age/gender	Good self-assesed health	Yes	0	0	0	0	0	0
25	Male	25-34	1	0	0	Primary	Single	1	0	0	0	0	No chronic desease	0	0	0	0	0	0	0	0	0	0	none	1	1	1	1	1	11111	100	3	1	No chronic conditions	1	Health better than age/gender	Average self-assesed health	No	0	0	0	0	0	0
78	Female	>75	0	0	1	Higher	Widowed	0	0	0	1	0	Some chronic desease	0	0	0	0	0	1	0	0	0	0	allergy	1	1	1	1	1	11111	70	3	1	One chronic conditions	1	Health same than age/gender	Average self-assesed health	Yes	0	0	0	0	0	0
64	Female	55-64	1	0	0	Primary	Married	0	0	0	0	0	No chronic desease	0	0	0	0	0	0	0	0	0	0	none	1	1	1	1	1	11111	60	3	1	No chronic conditions	1	Health same than age/gender	Average self-assesed health	Yes	0	0	0	0	0	0
33	Male	25-34	0	1	0	Secondary	Married	0	0	0	0	0	No chronic desease	0	0	0	0	0	0	0	0	0	0	none	1	1	1	1	1	11111	100	1	1	No chronic conditions	1	Health better than age/gender	Good self-assesed health	Yes	0	0	0	0	0	0
67	Female	65-74	0	0	1	Higher	Divorced	0	0	0	0	0	No chronic desease	0	0	0	0	0	0	0	0	0	0	none	1	1	1	1	1	11111	80	2	1	No chronic conditions	1	Health better than age/gender	Good self-assesed health	Yes	0	0	0	0	0	0
65	Male	65-74	1	0	0	Primary	Married	0	0	0	0	0	No chronic desease	0	0	0	0	0	0	0	0	0	0	none	1	1	1	1	1	11111	45	3	1	No chronic conditions	1	Health same than age/gender	Average self-assesed health	Yes	0	0	0	0	0	0
52	Male	45-54	1	0	0	Primary	Married	0	0	0	0	0	No chronic desease	0	0	0	0	0	0	0	0	0	0	none	1	1	1	1	1	11111	90	3	1	No chronic conditions	0	Health better than age/gender	Average self-assesed health	Yes	0	0	0	0	0	0
29	Female	25-34	0	0	1	Higher	Married	0	0	0	0	0	No chronic desease	0	0	0	0	0	0	0	0	0	0	none	1	1	1	1	1	11111	100	2	1	No chronic conditions	1	Health better than age/gender	Good self-assesed health	Yes	0	0	0	0	0	0
53	Female	45-54	0	1	0	Secondary	Married	0	0	1	1	0	Some chronic desease	0	0	0	0	0	0	0	0	0	1	other	1	1	1	1	1	11111	60	3	1	One chronic conditions	1	Health same than age/gender	Average self-assesed health	Yes	0	0	0	0	0	0
27	Male	25-34	0	1	0	Secondary	Married	0	0	0	0	0	No chronic desease	0	0	0	0	0	0	0	0	0	0	none	1	1	1	1	1	11111	90	2	1	No chronic conditions	1	Health same than age/gender	Good self-assesed health	No	0	0	0	0	0	0
35	Male	35-44	0	1	0	Secondary	Married	0	0	0	1	1	Some chronic desease	0	0	0	0	0	0	0	0	0	0	none	1	1	1	1	1	11111	80	3	1	No chronic conditions	1	Health same than age/gender	Average self-assesed health	Yes	0	0	0	0	0	0
30	Female	25-34	0	1	0	Secondary	Married	0	1	1	1	0	Some chronic desease	0	0	0	0	0	0	0	0	0	1	other	1	1	1	1	1	11111	40	3	1	One chronic conditions	1	Health worse than age/gender	Average self-assesed health	No	0	0	0	0	0	0
20	Male	18-24	0	0	1	Higher	Single	0	0	0	0	0	No chronic desease	0	0	0	0	0	0	0	0	0	0	none	1	1	1	1	1	11111	90	2	1	No chronic conditions	1	Health same than age/gender	Good self-assesed health	No	0	0	0	0	0	0
33	Male	25-34	1	0	0	Primary	Married	1	0	0	0	0	No chronic desease	0	0	0	0	0	0	0	0	0	0	none	1	1	1	1	1	11111	100	1	1	No chronic conditions	1	Health better than age/gender	Good self-assesed health	Yes	0	0	0	0	0	0
22	Female	18-24	0	1	0	Secondary	Single	0	0	0	0	0	No chronic desease	0	0	0	0	0	0	0	0	0	0	none	1	1	1	1	1	11111	100	2	1	No chronic conditions	1	Health same than age/gender	Good self-assesed health	Yes	0	0	0	0	0	0
46	Female	45-54	0	0	1	Higher	Married	0	0	0	1	0	Some chronic desease	0	0	0	0	0	1	0	0	0	0	allergy	1	1	1	1	1	11111	70	3	1	One chronic conditions	1	Health same than age/gender	Average self-assesed health	Yes	0	0	0	0	0	0
29	Female	25-34	0	0	1	Higher	Married	0	0	0	0	0	No chronic desease	0	0	0	0	0	0	0	0	0	0	none	1	1	1	1	1	11111	95	2	1	No chronic conditions	1	Health same than age/gender	Good self-assesed health	Yes	0	0	0	0	0	0
41	Male	35-44	0	1	0	Secondary	Married	1	1	0	0	0	No chronic desease	0	0	0	0	0	0	0	0	0	0	none	1	1	1	1	1	11111	95	2	1	No chronic conditions	0		Good self-assesed health	Yes	0	0	0	0	0	0
29	Female	25-34	0	0	1	Higher	Married	1	0	0	0	0	No chronic desease	0	0	0	0	0	0	0	0	0	0	none	1	1	1	1	1	11111	100	3	1	No chronic conditions	1	Health same than age/gender	Average self-assesed health	Yes	0	0	0	0	0	0
32	Female	25-34	0	0	1	Higher	Married	0	0	0	1	0	Some chronic desease	1	0	0	0	0	0	0	0	0	0	heart	1	1	1	1	1	11111	90	1	1	One chronic conditions	0	Health same than age/gender	Good self-assesed health	No	0	0	0	0	0	0
24	Male	18-24	0	1	0	Secondary	Single	0	0	0	0	0	No chronic desease	0	0	0	0	0	0	0	0	0	0	none	1	1	1	1	1	11111	100	1	1	No chronic conditions	1	Health better than age/gender	Good self-assesed health	Yes	0	0	0	0	0	0
56	Male	55-64	1	0	0	Primary	Married	0	0	0	0	0	No chronic desease	0	0	0	0	0	0	0	0	0	0	none	1	1	1	1	1	11111	80	3	1	No chronic conditions	1	Health better than age/gender	Average self-assesed health	No	0	0	0	0	0	0
52	Female	45-54	1	0	0	Primary	Married	0	1	0	1	1	Some chronic desease	0	0	0	0	0	0	0	0	0	0	none	1	1	1	1	1	11111	65	3	1	No chronic conditions	1	Health same than age/gender	Average self-assesed health	Yes	0	0	0	0	0	0
28	Female	25-34	1	0	0	Primary	Married	0	0	0	1	0	Some chronic desease	1	0	0	0	0	0	0	0	0	0	heart	1	1	1	1	1	11111	80	3	1	One chronic conditions	1	Health same than age/gender	Average self-assesed health	No	0	0	0	0	0	0
68	Male	65-74	0	0	1	Higher	Married	0	0	0	0	0	No chronic desease	0	0	0	0	0	0	0	0	0	0	none	1	1	1	1	1	11111	90	2	1	No chronic conditions	1	Health better than age/gender	Good self-assesed health	Yes	0	0	0	0	0	0
22	Male	18-24	0	1	0	Secondary	Single	0	0	0	0	0	No chronic desease	0	0	0	0	0	0	0	0	0	0	none	1	1	1	1	1	11111	100	2	1	No chronic conditions	1	Health better than age/gender	Good self-assesed health	Yes	0	0	0	0	0	0
23	Male	18-24	0	0	1	Higher	Single	0	0	0	0	0	No chronic desease	0	0	0	0	0	0	0	0	0	0	none	1	1	1	1	1	11111	95	1	1	No chronic conditions	1	Health better than age/gender	Good self-assesed health	No	0	0	0	0	0	0
30	Male	25-34	0	0	1	Higher	Married	0	0	0	0	0	No chronic desease	0	0	0	0	0	0	0	0	0	0	none	1	1	1	1	1	11111	100	2	1	No chronic conditions	1	Health better than age/gender	Good self-assesed health	Yes	0	0	0	0	0	0
36	Male	35-44	0	0	1	Higher	Single	0	0	0	0	0	No chronic desease	0	0	0	0	0	0	0	0	0	0	none	1	1	1	1	1	11111	80	3	1	No chronic conditions	1	Health same than age/gender	Average self-assesed health	Yes	0	0	0	0	0	0
75	Male	>75	0	1	0	Secondary	Married	0	0	0	0	0	No chronic desease	0	0	0	0	0	0	0	0	0	0	none	1	1	1	1	1	11111	80	3	1	No chronic conditions	1	Health better than age/gender	Average self-assesed health	Yes	0	0	0	0	0	0
28	Female	25-34	0	1	0	Secondary	Married	0	0	0	0	0	No chronic desease	0	0	0	0	0	0	0	0	0	0	none	1	1	1	1	1	11111	100	3	1	No chronic conditions	1	Health same than age/gender	Average self-assesed health	Yes	0	0	0	0	0	0
41	Female	35-44	0	1	0	Secondary	Married	0	0	0	1	0	Some chronic desease	0	0	0	0	0	0	0	0	0	0	none	1	1	1	1	1	11111	78	2	1	No chronic conditions	0	Health same than age/gender	Good self-assesed health	Yes	0	0	0	0	0	0
24	Male	18-24	0	0	1	Higher	Married	0	0	0	0	0	No chronic desease	0	0	0	0	0	0	0	0	0	0	none	1	1	1	1	1	11111	95	2	1	No chronic conditions	1	Health better than age/gender	Good self-assesed health	Yes	0	0	0	0	0	0
20	Male	18-24	1	0	0	Primary	Single	0	0	0	0	0	No chronic desease	0	0	0	0	0	0	0	0	0	0	none	1	1	1	1	1	11111	100	2	1	No chronic conditions	1	Health better than age/gender	Good self-assesed health	Yes	0	0	0	0	0	0
49	Female	45-54	1	0	0	Primary	Divorced	1	0	0	0	0	No chronic desease	0	0	0	0	0	0	0	0	0	0	none	1	1	1	1	1	11111	80	3	1	No chronic conditions	0		Average self-assesed health	Yes	0	0	0	0	0	0
45	Male	45-54	0	0	1	Higher	Married	0	0	0	0	0	No chronic desease	0	0	0	0	0	0	0	0	0	0	none	1	1	1	1	1	11111	100	2	1	No chronic conditions	1	Health same than age/gender	Good self-assesed health		0	0	0	0	0	0
35	Female	35-44	0	0	1	Higher	Married	0	0	0	0	0	No chronic desease	0	0	0	0	0	0	0	0	0	0	none	1	1	1	1	1	11111	90	2	1	No chronic conditions	1	Health better than age/gender	Good self-assesed health	Yes	0	0	0	0	0	0
31	Male	25-34	0	0	1	Higher	Married	0	1	0	1	0	Some chronic desease	1	0	0	0	1	0	0	0	0	0	gastro	1	1	1	1	1	11111	60	3	1	Two chronic conditions	1	Health same than age/gender	Average self-assesed health	No	0	0	0	0	0	0
47	Female	45-54	0	0	1	Higher	Married	0	0	0	0	0	No chronic desease	0	0	0	0	0	0	0	0	0	0	none	1	1	1	1	1	11111	70	2	1	No chronic conditions	1	Health better than age/gender	Good self-assesed health	Yes	0	0	0	0	0	0
54	Female	45-54	0	1	0	Secondary	Married	0	0	0	0	0	No chronic desease	0	0	0	0	0	0	0	0	0	0	none	1	1	1	1	1	11111	80	2	1	No chronic conditions	1	Health better than age/gender	Good self-assesed health	No	0	0	0	0	0	0
42	Male	35-44	0	0	1	Higher	Married	0	0	0	0	0	No chronic desease	0	0	0	0	0	0	0	0	0	0	none	1	1	1	1	1	11111	90	2	1	No chronic conditions	1	Health same than age/gender	Good self-assesed health	Yes	0	0	0	0	0	0
61	Female	55-64	0	0	1	Higher	Married	0	0	0	1	0	Some chronic desease	1	0	0	0	1	0	0	0	0	0	gastro	1	1	1	1	1	11111	70	3	1	Two chronic conditions	1	Health better than age/gender	Average self-assesed health	Yes	0	0	0	0	0	0
54	Male	45-54	0	1	0	Secondary	Married	0	0	0	1	0	Some chronic desease	0	0	0	0	0	0	0	0	0	0	none	1	1	1	1	1	11111	80	3	1	No chronic conditions	1	Health same than age/gender	Average self-assesed health	Yes	0	0	0	0	0	0
42	Female	35-44	0	1	0	Secondary	Married	0	0	0	1	0	Some chronic desease	0	0	0	0	0	1	0	0	0	0	allergy	1	1	1	1	1	11111	65	3	1	One chronic conditions	0	Health same than age/gender	Average self-assesed health	No	0	0	0	0	0	0
31	Female	25-34	0	0	1	Higher	Married	0	0	0	0	0	No chronic desease	0	0	0	0	0	0	0	0	0	0	none	1	1	1	1	1	11111	90	2	1	No chronic conditions	1	Health same than age/gender	Good self-assesed health	No	0	0	0	0	0	0
33	Female	25-34	0	1	0	Secondary	Married	0	0	0	0	0	No chronic desease	0	0	0	0	0	0	0	0	0	0	none	1	1	1	1	1	11111	90	2	1	No chronic conditions	1	Health better than age/gender	Good self-assesed health		0	0	0	0	0	0
31	Female	25-34	0	1	0	Secondary	Married	0	0	0	0	0	No chronic desease	0	0	0	0	0	0	0	0	0	0	none	1	1	1	1	1	11111	65	2	1	No chronic conditions	0	Health better than age/gender	Good self-assesed health	No	0	0	0	0	0	0
53	Male	45-54	1	0	0	Primary	Divorced	0	0	0	0	0	No chronic desease	0	0	0	0	0	0	0	0	0	0	none	1	1	1	1	1	11111	80	3	1	No chronic conditions	1	Health same than age/gender	Average self-assesed health	No	0	0	0	0	0	0
32	Female	25-34	0	1	0	Secondary	Single	0	0	0	0	0	No chronic desease	0	0	0	0	0	0	0	0	0	0	none	1	1	1	1	1	11111	60	3	1	No chronic conditions	0	Health worse than age/gender	Average self-assesed health	Yes	0	0	0	0	0	0
50	Female	45-54	1	0	0	Primary	Divorced	0	0	0	0	0	No chronic desease	0	0	0	0	0	0	0	0	0	0	none	1	1	1	1	1	11111	60	3	1	No chronic conditions	0	Health same than age/gender	Average self-assesed health	No	0	0	0	0	0	0
50	Female	45-54	0	1	0	Secondary	Married	0	0	0	0	0	No chronic desease	0	0	0	0	0	0	0	0	0	0	none	1	1	1	1	1	11111	75	3	1	No chronic conditions	1		Average self-assesed health	Yes	0	0	0	0	0	0
54	Female	45-54	0	1	0	Secondary	Married	0	0	0	1	0	Some chronic desease	0	0	0	0	1	0	0	0	0	0	gastro	1	1	1	1	1	11111	70	3	1	One chronic conditions	1	Health better than age/gender	Average self-assesed health	Yes	0	0	0	0	0	0
29	Female	25-34	0	1	0	Secondary	Married	0	0	0	0	0	No chronic desease	0	0	0	0	0	0	0	0	0	0	none	1	1	1	1	1	11111	90	2	1	No chronic conditions	1	Health better than age/gender	Good self-assesed health	No	0	0	0	0	0	0
33	Female	25-34	0	0	1	Higher	Married	0	0	0	0	0	No chronic desease	0	0	0	0	0	0	0	0	0	0	none	1	1	1	1	1	11111	85	3	1	No chronic conditions	1	Health same than age/gender	Average self-assesed health	No	0	0	0	0	0	0
28	Male	25-34	0	0	1	Higher	Single	0	0	0	0	0	No chronic desease	0	0	0	0	0	0	0	0	0	0	none	1	1	1	1	1	11111	75	3	1	No chronic conditions	1	Health same than age/gender	Average self-assesed health	No	0	0	0	0	0	0
25	Male	25-34	1	0	0	Primary	Married	0	0	0	1	0	Some chronic desease	0	0	0	0	0	0	0	0	0	0	none	1	1	1	1	1	11111	99	2	1	No chronic conditions	0	Health same than age/gender	Good self-assesed health	No	0	0	0	0	0	0
40	Male	35-44	0	1	0	Secondary	Married	0	0	0	0	0	No chronic desease	0	0	0	0	0	0	0	0	0	0	none	1	1	1	1	1	11111	80	3	1	No chronic conditions	0	Health same than age/gender	Average self-assesed health	Yes	0	0	0	0	0	0
24	Female	18-24	0	0	1	Higher	Married	0	0	0	0	0	No chronic desease	0	0	0	0	0	0	0	0	0	0	none	1	1	1	1	1	11111	90	2	1	No chronic conditions	1	Health same than age/gender	Good self-assesed health	Yes	0	0	0	0	0	0
36	Female	35-44	0	1	0	Secondary	Married	0	0	0	0	0	No chronic desease	0	0	0	0	0	0	0	0	0	0	none	1	1	1	1	1	11111	55	2	1	No chronic conditions	0	Health same than age/gender	Good self-assesed health	Yes	0	0	0	0	0	0
23	Male	18-24	1	0	0	Primary	Single	0	0	0	0	0	No chronic desease	0	0	0	0	0	0	0	0	0	0	none	1	1	1	1	1	11111	80	2	1	No chronic conditions	1	Health same than age/gender	Good self-assesed health	No	0	0	0	0	0	0
19	Female	18-24	1	0	0	Primary	Single	0	0	0	0	0	No chronic desease	0	0	0	0	0	0	0	0	0	0	none	1	1	1	1	1	11111	90	2	1	No chronic conditions	1	Health better than age/gender	Good self-assesed health	Yes	0	0	0	0	0	0
28	Female	25-34	0	1	0	Secondary	Married	0	0	1	1	0	Some chronic desease	1	0	0	0	0	0	0	0	0	0	heart	1	1	1	1	1	11111	7		1	One chronic conditions	1	Health better than age/gender		No	0	0	0	0	0	0
41	Male	35-44	0	1	0	Secondary	Married	0	0	0	0	0	No chronic desease	0	0	0	0	0	0	0	0	0	0	none	1	1	1	1	1	11111	80	2	1	No chronic conditions	1	Health better than age/gender	Good self-assesed health	Yes	0	0	0	0	0	0
55	Female	55-64	0	1	0	Secondary	Married	0	0	0	1	0	Some chronic desease	1	0	0	0	0	0	0	0	0	0	heart	1	1	1	1	1	11111	53	3	1	One chronic conditions	1	Health better than age/gender	Average self-assesed health	No	0	0	0	0	0	0
48	Male	45-54	0	1	0	Secondary	Divorced	0	0	0	0	0	No chronic desease	0	0	0	0	0	0	0	0	0	0	none	1	1	1	1	1	11111	100	1	1	No chronic conditions	1	Health better than age/gender	Good self-assesed health	Yes	0	0	0	0	0	0
51	Female	45-54	0	1	0	Secondary	Widowed	0	0	0	1	0	Some chronic desease	0	0	0	1	0	0	0	0	0	1	other	1	1	1	1	1	11111	50	3	1	Two chronic conditions	0	Health same than age/gender	Average self-assesed health	Yes	0	0	0	0	0	0
34	Male	25-34	0	0	1	Higher	Married	0	0	0	0	0	No chronic desease	0	0	0	0	0	0	0	0	0	0	none	1	1	1	1	1	11111	100	1	1	No chronic conditions	1	Health better than age/gender	Good self-assesed health	Yes	0	0	0	0	0	0
18	Female	18-24	1	0	0	Primary	Married	0	0	0	0	0	No chronic desease	0	0	0	0	0	0	0	0	0	0	none	1	1	1	1	1	11111	90	2	1	No chronic conditions	0	Health same than age/gender	Good self-assesed health	Yes	0	0	0	0	0	0
40	Male	35-44	1	0	0	Primary	Married	0	1	0	1	0	Some chronic desease	0	0	1	0	1	0	0	0	0	0	gastro	1	1	1	1	1	11111	50	3	1	Two chronic conditions	1	Health same than age/gender	Average self-assesed health	Yes	0	0	0	0	0	0
22	Male	18-24	0	0	1	Higher	Single	0	0	0	0	0	No chronic desease	0	0	0	0	0	0	0	0	0	0	none	1	1	1	1	1	11111	100	1	1	No chronic conditions	1	Health same than age/gender	Good self-assesed health	No	0	0	0	0	0	0
44	Male	35-44	0	1	0	Secondary	Married	0	0	0	0	0	No chronic desease	0	0	0	0	0	0	0	0	0	0	none	1	1	1	1	1	11111	90	2	1	No chronic conditions	1	Health same than age/gender	Good self-assesed health		0	0	0	0	0	0
28	Female	25-34	1	0	0	Primary	Married	0	1	0	0	0	No chronic desease	0	0	0	0	0	0	0	0	0	0	none	1	1	1	1	1	11111	80	3	1	No chronic conditions	1	Health better than age/gender	Average self-assesed health	Yes	0	0	0	0	0	0
25	Male	25-34	0	1	0	Secondary	Married	0	0	0	0	0	No chronic desease	0	0	0	0	0	0	0	0	0	0	none	1	1	1	1	1	11111	95	1	1	No chronic conditions	1	Health better than age/gender	Good self-assesed health	Yes	0	0	0	0	0	0
31	Male	25-34	0	0	1	Higher	Married	0	1	0	0	0	No chronic desease	0	0	0	0	0	0	0	0	0	0	none	1	1	1	1	1	11111	90	3	1	No chronic conditions	1	Health better than age/gender	Average self-assesed health	Yes	0	0	0	0	0	0
34	Female	25-34	0	0	1	Higher	Married	0	0	0	1	0	Some chronic desease	0	0	1	0	0	0	0	0	0	0	liver	1	1	1	1	1	11111	90	2	1	One chronic conditions	1	Health same than age/gender	Good self-assesed health	Yes	0	0	0	0	0	0
30	Male	25-34	0	1	0	Secondary	Widowed	0	0	0	0	0	No chronic desease	0	0	0	0	0	0	0	0	0	0	none	1	1	1	1	1	11111	90	2	1	No chronic conditions	1	Health better than age/gender	Good self-assesed health	Yes	0	0	0	0	0	0
18	Male	18-24	1	0	0	Primary	Single	0	0	0	1	0	Some chronic desease	1	0	0	0	0	0	0	0	0	0	heart	1	1	1	1	1	11111	90	2	1	One chronic conditions	1	Health better than age/gender	Good self-assesed health	Yes	0	0	0	0	0	0
33	Female	25-34	0	0	1	Higher	Married	0	0	0	0	0	No chronic desease	0	0	0	0	0	0	0	0	0	0	none	1	1	1	1	1	11111	80	2	1	No chronic conditions	1	Health same than age/gender	Good self-assesed health	No	0	0	0	0	0	0
43	Male	35-44	0	0	1	Higher	Married	0	0	0	0	0	No chronic desease	0	0	0	0	0	0	0	0	0	0	none	1	1	1	1	1	11111	70	2	1	No chronic conditions	1	Health same than age/gender	Good self-assesed health	No	0	0	0	0	0	0
39	Male	35-44	0	0	1	Higher	Married	0	0	0	0	0	No chronic desease	0	0	0	0	0	0	0	0	0	0	none	1	1	1	1	1	11111	80	2	1	No chronic conditions	0	Health same than age/gender	Good self-assesed health	Yes	0	0	0	0	0	0
21	Male	18-24	0	0	1	Higher	Single	0	0	0	0	0	No chronic desease	0	0	0	0	0	0	0	0	0	0	none	1	1	1	1	1	11111	80	2	1	No chronic conditions	1	Health same than age/gender	Good self-assesed health	Yes	0	0	0	0	0	0
60	Male	55-64	1	0	0	Primary	Married	0	0	0	0	0	No chronic desease	0	0	0	0	0	0	0	0	0	0	none	1	1	1	1	1	11111	100	2	1	No chronic conditions	1	Health better than age/gender	Good self-assesed health	Yes	0	0	0	0	0	0
32	Male	25-34	0	1	0	Secondary	Married	0	0	0	0	0	No chronic desease	0	0	0	0	0	0	0	0	0	0	none	1	1	1	1	1	11111	50	3	1	No chronic conditions	1	Health same than age/gender	Average self-assesed health	Yes	0	0	0	0	0	0
34	Female	25-34	0	0	1	Higher	Married	0	0	0	0	0	No chronic desease	0	0	0	0	0	0	0	0	0	0	none	1	1	1	1	1	11111	90	2	1	No chronic conditions	0	Health same than age/gender	Good self-assesed health	Yes	0	0	0	0	0	0
30	Female	25-34	0	0	1	Higher	Married	0	0	0	0	0	No chronic desease	0	0	0	0	0	0	0	0	0	0	none	1	1	1	1	1	11111	8	3	1	No chronic conditions	1	Health same than age/gender	Average self-assesed health	Yes	0	0	0	0	0	0
31	Male	25-34	0	0	1	Higher	Married	1	0	0	0	0	No chronic desease	0	0	0	0	0	0	0	0	0	0	none	1	1	1	1	1	11111	90	1	1	No chronic conditions	1	Health same than age/gender	Good self-assesed health	No	0	0	0	0	0	0
27	Female	25-34	0	0	1	Higher	Married	0	0	0	1	0	Some chronic desease	0	0	0	0	0	0	0	0	0	0	none	1	1	1	1	1	11111	85	2	1	No chronic conditions	1		Good self-assesed health	Yes	0	0	0	0	0	0
19	Female	18-24	0	1	0	Secondary	Single	0	0	0	0	0	No chronic desease	0	0	0	0	0	0	0	0	0	0	none	1	1	1	1	1	11111	99	1	1	No chronic conditions	0	Health better than age/gender	Good self-assesed health	Yes	0	0	0	0	0	0
59	Male	55-64	0	1	0	Secondary	Married	0	1	0	1	0	Some chronic desease	0	0	1	0	0	0	0	0	0	0	liver	1	1	1	1	1	11111	60	4	1	One chronic conditions	0		Bad self-assesed health	No	0	0	0	0	0	0
68	Male	65-74	0	0	1	Higher	Married	0	0	0	1	0	Some chronic desease	0	0	0	0	0	0	0	0	0	0	none	1	1	1	1	1	11111	50	3	1	No chronic conditions	0	Health better than age/gender	Average self-assesed health	Yes	0	0	0	0	0	0
41	Male	35-44	1	0	0	Primary	Married	1	0	0	0	0	No chronic desease	0	0	0	0	0	0	0	0	0	0	none	1	1	1	1	1	11111	50	3	1	No chronic conditions	0	Health same than age/gender	Average self-assesed health	Yes	0	0	0	0	0	0
59	Female	55-64	1	0	0	Primary	Married	0	1	0	1	1	Some chronic desease	0	0	0	0	0	0	0	0	0	0	none	1	1	1	1	1	11111	50	3	1	No chronic conditions	1	Health same than age/gender	Average self-assesed health		0	0	0	0	0	0
25	Male	25-34	0	0	1	Higher	Single	0	0	0	0	0	No chronic desease	0	0	0	0	0	0	0	0	0	0	none	1	1	1	1	1	11111	100	1	1	No chronic conditions	1		Good self-assesed health	Yes	0	0	0	0	0	0
18	Female	18-24	1	0	0	Primary	Single	0	0	0	0	0	No chronic desease	0	0	0	0	0	0	0	0	0	0	none	1	1	1	1	1	11111	100	2	1	No chronic conditions	1	Health same than age/gender	Good self-assesed health	Yes	0	0	0	0	0	0
44	Female	35-44	0	1	0	Secondary	Married	0	0	0	0	0	No chronic desease	0	0	0	0	0	0	0	0	0	0	none	1	1	1	1	1	11111	80	3	1	No chronic conditions	1	Health same than age/gender	Average self-assesed health	No	0	0	0	0	0	0
32	Female	25-34	0	0	1	Higher	Married	0	0	0	0	0	No chronic desease	0	0	0	0	0	0	0	0	0	0	none	1	1	1	1	1	11111	90	2	1	No chronic conditions	1	Health better than age/gender	Good self-assesed health	Yes	0	0	0	0	0	0
40	Male	35-44	0	0	1	Higher	Married	0	0	0	1	0	Some chronic desease	1	0	0	0	0	0	0	0	0	0	heart	1	1	1	1	1	11111	80	3	1	One chronic conditions	1	Health same than age/gender	Average self-assesed health	No	0	0	0	0	0	0
24	Female	18-24	0	1	0	Secondary	Married	0	0	0	0	0	No chronic desease	0	0	0	0	0	0	0	0	0	0	none	1	1	1	1	1	11111	100	2	1	No chronic conditions	1	Health same than age/gender	Good self-assesed health	Yes	0	0	0	0	0	0
64	Male	55-64	0	1	0	Secondary	Married	0	0	0	0	0	No chronic desease	0	0	0	0	0	0	0	0	0	0	none	1	1	1	1	1	11111	60	3	1	No chronic conditions	1	Health same than age/gender	Average self-assesed health	Yes	0	0	0	0	0	0
44	Male	35-44	0	0	1	Higher	Married	0	0	0	0	0	No chronic desease	0	0	0	0	0	0	0	0	0	0	none	1	1	1	1	1	11111	80	2	1	No chronic conditions	1	Health better than age/gender	Good self-assesed health	No	0	0	0	0	0	0
62	Female	55-64	1	0	0	Primary	Widowed	1	1	0	1	1	Some chronic desease	0	0	0	0	0	0	0	0	0	0	none	1	1	1	1	1	11111	60	3	1	No chronic conditions	1	Health same than age/gender	Average self-assesed health	Yes	0	0	0	0	0	0
27	Male	25-34	0	1	0	Secondary	Single	0	0	0	0	0	No chronic desease	0	0	0	0	0	0	0	0	0	0	none	1	1	1	1	1	11111	100	1	1	No chronic conditions	1	Health same than age/gender	Good self-assesed health	Yes	0	0	0	0	0	0
73	Female	65-74	0	1	0	Secondary	Married	0	0	0	0	0	No chronic desease	0	0	0	0	0	0	0	0	0	0	none	1	1	1	1	1	11111	82	2	1	No chronic conditions	0	Health better than age/gender	Good self-assesed health	No	0	0	0	0	0	0
30	Female	25-34	0	0	1	Higher	Married	0	0	0	0	0	No chronic desease	0	0	0	0	0	0	0	0	0	0	none	1	1	1	1	1	11111	88	3	1	No chronic conditions	1	Health same than age/gender	Average self-assesed health	Yes	0	0	0	0	0	0
24	Male	18-24	0	0	1	Higher	Married	0	0	0	0	0	No chronic desease	0	0	0	0	0	0	0	0	0	0	none	1	1	1	1	1	11111	100	1	1	No chronic conditions	1	Health better than age/gender	Good self-assesed health	Yes	0	0	0	0	0	0
38	Male	35-44	0	1	0	Secondary	Married	0	0	0	0	0	No chronic desease	0	0	0	0	0	0	0	0	0	0	none	1	1	1	1	1	11111	90	2	1	No chronic conditions	1	Health better than age/gender	Good self-assesed health	Yes	0	0	0	0	0	0
23	Male	18-24	0	1	0	Secondary	Single	1	0	0	0	0	No chronic desease	0	0	0	0	0	0	0	0	0	0	none	1	1	1	1	1	11111	100	3	1	No chronic conditions	1		Average self-assesed health		0	0	0	0	0	0
47	Female	45-54	0	0	1	Higher	Married	0	0	0	1	0	Some chronic desease	0	0	0	0	0	0	0	0	0	0	none	1	1	1	1	1	11111	99		1	No chronic conditions	1			No	0	0	0	0	0	0
26	Male	25-34	0	1	0	Secondary	Married	0	0	0	0	0	No chronic desease	0	0	0	0	0	0	0	0	0	0	none	1	1	1	1	1	11111	100	1	1	No chronic conditions	0	Health same than age/gender	Good self-assesed health		0	0	0	0	0	0
32	Female	25-34	1	0	0	Primary	Single	0	0	0	1	1	Some chronic desease	0	0	0	0	0	0	0	0	0	0	none	1	1	1	1	1	11111	30	3	1	No chronic conditions	1		Average self-assesed health	No	0	0	0	0	0	0
26	Male	25-34	0	1	0	Secondary	Married	0	0	0	1	0	Some chronic desease	0	0	1	0	0	0	0	0	0	0	liver	1	1	1	1	1	11111	40	5	1	One chronic conditions	0	Health better than age/gender	Bad self-assesed health	No	0	0	0	0	0	0
18	Male	18-24	0	1	0	Secondary	Single	0	0	0	0	0	No chronic desease	0	0	0	0	0	0	0	0	0	0	none	1	1	1	1	1	11111	100	1	1	No chronic conditions	1	Health worse than age/gender	Good self-assesed health	Yes	0	0	0	0	0	0
48	Male	45-54	0	1	0	Secondary	Married	0	0	0	1	0	Some chronic desease	0	0	0	0	0	0	0	0	0	0	none	1	1	1	1	1	11111	80	3	1	No chronic conditions	1		Average self-assesed health		0	0	0	0	0	0
24	Male	18-24	0	0	1	Higher	Married	0	0	0	0	0	No chronic desease	0	0	0	0	0	0	0	0	0	0	none	1	1	1	1	1	11111	85	2	1	No chronic conditions	1	Health same than age/gender	Good self-assesed health	Yes	0	0	0	0	0	0
26	Female	25-34	0	1	0	Secondary	Single	1	1	0	1	0	Some chronic desease	0	0	0	0	1	1	0	0	0	0	allergy	1	1	1	1	1	11111	50	3	1	Two chronic conditions	0	Health same than age/gender	Average self-assesed health	Yes	0	0	0	0	0	0
34	Male	25-34	1	0	0	Primary	Married	1	0	0	1	1	Some chronic desease	0	0	0	0	0	0	0	0	0	0	none	1	1	1	1	1	11111	55	3	1	No chronic conditions	0	Health same than age/gender	Average self-assesed health	No	0	0	0	0	0	0
61	Female	55-64	1	0	0	Primary	Married	0	0	0	0	0	No chronic desease	0	0	0	0	0	0	0	0	0	0	none	1	1	1	1	1	11111	80	3	1	No chronic conditions	1	Health same than age/gender	Average self-assesed health	Yes	0	0	0	0	0	0
41	Female	35-44	0	0	1	Higher	Married	0	0	0	1	0	Some chronic desease	0	0	0	0	1	1	0	0	0	0	allergy	1	1	1	1	1	11111	90	3	1	Two chronic conditions	1	Health same than age/gender	Average self-assesed health	No	0	0	0	0	0	0
31	Female	25-34	0	0	1	Higher	Married	0	0	0	0	0	No chronic desease	0	0	0	0	0	0	0	0	0	0	none	1	1	1	1	1	11111	95	2	1	No chronic conditions	1	Health same than age/gender	Good self-assesed health	Yes	0	0	0	0	0	0
20	Female	18-24	1	0	0	Primary	Single	0	0	0	0	0	No chronic desease	0	0	0	0	0	0	0	0	0	0	none	1	1	1	1	1	11111	90	2	1	No chronic conditions	1	Health same than age/gender	Good self-assesed health	Yes	0	0	0	0	0	0
24	Male	18-24	0	1	0	Secondary	Single	0	0	0	0	0	No chronic desease	0	0	0	0	0	0	0	0	0	0	none	1	1	1	1	1	11111	8	2	1	No chronic conditions	1	Health same than age/gender	Good self-assesed health	Yes	0	0	0	0	0	0
40	Male	35-44	1	0	0	Primary	Single	0	0	0	0	0	No chronic desease	0	0	0	0	0	0	0	0	0	0	none	1	1	1	1	1	11111	90	3	1	No chronic conditions	1	Health same than age/gender	Average self-assesed health	Yes	0	0	0	0	0	0
39	Female	35-44	1	0	0	Primary	Married	1	1	0	0	0	No chronic desease	0	0	0	0	0	0	0	0	0	0	none	1	1	1	1	1	11111	60	3	1	No chronic conditions	0	Health same than age/gender	Average self-assesed health	Yes	0	0	0	0	0	0
38	Male	35-44	0	1	0	Secondary	Married	0	0	0	0	0	No chronic desease	0	0	0	0	0	0	0	0	0	0	none	1	1	1	1	1	11111	90	2	1	No chronic conditions	1	Health same than age/gender	Good self-assesed health	Yes	0	0	0	0	0	0
25	Male	25-34	0	0	1	Higher	Single	0	0	0	0	0	No chronic desease	0	0	0	0	0	0	0	0	0	0	none	1	1	1	1	1	11111	99	3	1	No chronic conditions	0	Health better than age/gender	Average self-assesed health	Yes	0	0	0	0	0	0
34	Male	25-34	0	1	0	Secondary	Married	0	0	0	0	0	No chronic desease	0	0	0	0	0	0	0	0	0	0	none	1	1	1	1	1	11111	90	2	1	No chronic conditions	0	Health same than age/gender	Good self-assesed health	Yes	0	0	0	0	0	0
40	Male	35-44	0	1	0	Secondary	Married	0	0	0	0	0	No chronic desease	0	0	0	0	0	0	0	0	0	0	none	1	1	1	1	1	11111	70	1	1	No chronic conditions	1		Good self-assesed health	No	0	0	0	0	0	0
64	Female	55-64	1	0	0	Primary	Married	1	0	0	0	0	No chronic desease	0	0	0	0	0	0	0	0	0	0	none	1	1	1	1	1	11111	60	3	1	No chronic conditions	0	Health same than age/gender	Average self-assesed health	No	0	0	0	0	0	0
19	Male	18-24	1	0	0	Primary	Single	0	0	0	0	0	No chronic desease	0	0	0	0	0	0	0	0	0	0	none	1	1	1	1	1	11111	100	1	1	No chronic conditions	1	Health better than age/gender	Good self-assesed health	Yes	0	0	0	0	0	0
42	Male	35-44	0	1	0	Secondary	Divorced	0	0	0	0	0	No chronic desease	0	0	0	0	0	0	0	0	0	0	none	1	1	1	1	1	11111	80	3	1	No chronic conditions	1	Health better than age/gender	Average self-assesed health	No	0	0	0	0	0	0
30	Male	25-34	0	1	0	Secondary	Divorced	1	0	0	0	0	No chronic desease	0	0	0	0	0	0	0	0	0	0	none	1	1	1	1	1	11111	90	1	1	No chronic conditions	0	Health same than age/gender	Good self-assesed health	No	0	0	0	0	0	0
54	Female	45-54	1	0	0	Primary	Married	1	0	0	1	1	Some chronic desease	0	0	0	0	0	0	0	0	0	0	none	1	1	1	1	1	11111	50	3	1	No chronic conditions	1		Average self-assesed health	Yes	0	0	0	0	0	0
44	Male	35-44	1	0	0	Primary	Married	0	0	0	1	0	Some chronic desease	0	0	0	0	0	1	0	0	0	0	allergy	1	1	1	1	1	11111	50	3	1	One chronic conditions	1	Health same than age/gender	Average self-assesed health	No	0	0	0	0	0	0
55	Male	55-64	0	0	1	Higher	Married	0	0	0	0	0	No chronic desease	0	0	0	0	0	0	0	0	0	0	none	1	1	1	1	1	11111	99	3	1	No chronic conditions	1	Health same than age/gender	Average self-assesed health	No	0	0	0	0	0	0
40	Male	35-44	1	0	0	Primary	Married	0	1	0	0	0	No chronic desease	0	0	0	0	0	0	0	0	0	0	none	1	1	1	1	1	11111	95	2	1	No chronic conditions	1	Health better than age/gender	Good self-assesed health	Yes	0	0	0	0	0	0
51	Male	45-54	0	1	0	Secondary	Widowed	0	1	0	1	0	Some chronic desease	1	0	0	0	0	0	0	0	0	0	heart	1	1	1	1	1	11111	20	4	1	One chronic conditions	0	Health worse than age/gender	Bad self-assesed health		0	0	0	0	0	0
27	Female	25-34	0	1	0	Secondary	Married	1	1	0	1	0	Some chronic desease	0	0	0	0	0	1	0	0	0	0	allergy	1	1	1	1	1	11111	95	3	1	One chronic conditions	1		Average self-assesed health	Yes	0	0	0	0	0	0
27	Male	25-34	0	1	0	Secondary	Single	0	0	0	0	0	No chronic desease	0	0	0	0	0	0	0	0	0	0	none	1	1	1	1	1	11111	80	3	1	No chronic conditions	1	Health same than age/gender	Average self-assesed health	Yes	0	0	0	0	0	0
35	Male	35-44	0	0	1	Higher	Married	0	0	0	0	0	No chronic desease	0	0	0	0	0	0	0	0	0	0	none	1	1	1	1	1	11111	9	2	1	No chronic conditions	1	Health same than age/gender	Good self-assesed health	Yes	0	0	0	0	0	0
34	Male	25-34	0	0	1	Higher	Married	0	0	0	0	0	No chronic desease	0	0	0	0	0	0	0	0	0	0	none	1	1	1	1	1	11111	85	2	1	No chronic conditions	1	Health better than age/gender	Good self-assesed health	Yes	0	0	0	0	0	0
31	Female	25-34	0	1	0	Secondary	Married	0	0	1	1	0	Some chronic desease	0	0	0	1	0	0	0	0	0	0	kidney	1	1	1	1	1	11111	70	3	1	One chronic conditions	1	Health worse than age/gender	Average self-assesed health	No	0	0	0	0	0	0
52	Male	45-54	0	1	0	Secondary	Married	0	0	0	0	0	No chronic desease	0	0	0	0	0	0	0	0	0	0	none	1	1	1	1	1	11111	87	2	1	No chronic conditions	1	Health same than age/gender	Good self-assesed health	Yes	0	0	0	0	0	0
35	Male	35-44	0	0	1	Higher	Married	0	0	0	0	0	No chronic desease	0	0	0	0	0	0	0	0	0	0	none	1	1	1	1	1	11111	50	2	1	No chronic conditions	1	Health better than age/gender	Good self-assesed health	Yes	0	0	0	0	0	0
31	Male	25-34	0	0	1	Higher	Single	0	0	0	0	0	No chronic desease	0	0	0	0	0	0	0	0	0	0	none	1	1	1	1	1	11111	80	2	1	No chronic conditions	1	Health same than age/gender	Good self-assesed health	No	0	0	0	0	0	0
33	Female	25-34	1	0	0	Primary	Married	0	0	0	0	0	No chronic desease	0	0	0	0	0	0	0	0	0	0	none	1	1	1	1	1	11111	100	3	1	No chronic conditions	1	Health same than age/gender	Average self-assesed health	Yes	0	0	0	0	0	0
37	Male	35-44	0	0	1	Higher	Divorced	0	0	0	0	0	No chronic desease	0	0	0	0	0	0	0	0	0	0	none	1	1	1	1	1	11111	75	2	1	No chronic conditions	1	Health better than age/gender	Good self-assesed health	No	0	0	0	0	0	0
51	Male	45-54	0	0	1	Higher	Married	0	0	0	0	0	No chronic desease	0	0	0	0	0	0	0	0	0	0	none	1	1	1	1	1	11111	85	3	1	No chronic conditions	1	Health same than age/gender	Average self-assesed health	No	0	0	0	0	0	0
25	Female	25-34	0	1	0	Secondary	Married	0	0	0	0	0	No chronic desease	0	0	0	0	0	0	0	0	0	0	none	1	1	1	1	1	11111	80	2	1	No chronic conditions	1	Health better than age/gender	Good self-assesed health	No	0	0	0	0	0	0
25	Female	25-34	1	0	0	Primary	Married	0	0	0	0	0	No chronic desease	0	0	0	0	0	0	0	0	0	0	none	1	1	1	1	1	11111	100	2	1	No chronic conditions	1	Health better than age/gender	Good self-assesed health		0	0	0	0	0	0
57	Male	55-64	1	0	0	Primary	Married	0	0	0	0	0	No chronic desease	0	0	0	0	0	0	0	0	0	0	none	1	1	1	1	1	11111	78	3	1	No chronic conditions	1	Health same than age/gender	Average self-assesed health		0	0	0	0	0	0
42	Male	35-44	1	0	0	Primary	Married	0	0	0	0	0	No chronic desease	0	0	0	0	0	0	0	0	0	0	none	1	1	1	1	1	11111	100	2	1	No chronic conditions	0	Health better than age/gender	Good self-assesed health	Yes	0	0	0	0	0	0
18	Male	18-24	1	0	0	Primary	Single	0	0	0	0	0	No chronic desease	0	0	0	0	0	0	0	0	0	0	none	1	1	1	1	1	11111	100	2	1	No chronic conditions	1	Health same than age/gender	Good self-assesed health	Yes	0	0	0	0	0	0
38	Female	35-44	0	1	0	Secondary	Married	0	0	0	0	0	No chronic desease	0	0	0	0	0	0	0	0	0	0	none	1	1	1	1	1	11111	80	2	1	No chronic conditions	1	Health same than age/gender	Good self-assesed health	Yes	0	0	0	0	0	0
30	Male	25-34	1	0	0	Primary	Single	0	0	0	1	0	Some chronic desease	0	0	0	0	0	0	0	0	0	1	other	1	1	1	1	1	11111	95	2	1	One chronic conditions	1	Health better than age/gender	Good self-assesed health	Yes	0	0	0	0	0	0
53	Female	45-54	0	0	1	Higher	Divorced	0	0	0	1	1	Some chronic desease	0	0	0	0	0	0	0	0	0	0	none	1	1	1	1	1	11111	70	3	1	No chronic conditions	1	Health better than age/gender	Average self-assesed health	No	0	0	0	0	0	0
28	Male	25-34	0	1	0	Secondary	Single	0	0	0	0	0	No chronic desease	0	0	0	0	0	0	0	0	0	0	none	1	1	1	1	1	11111	100	2	1	No chronic conditions	1	Health same than age/gender	Good self-assesed health	No	0	0	0	0	0	0
31	Female	25-34	0	0	1	Higher	Married	1	0	0	0	0	No chronic desease	0	0	0	0	0	0	0	0	0	0	none	1	1	1	1	1	11111	80	2	1	No chronic conditions	1	Health better than age/gender	Good self-assesed health	No	0	0	0	0	0	0
36	Male	35-44	0	1	0	Secondary	Married	0	0	0	0	0	No chronic desease	0	0	0	0	0	0	0	0	0	0	none	1	1	1	1	1	11111	100	1	1	No chronic conditions	1	Health better than age/gender	Good self-assesed health	Yes	0	0	0	0	0	0
25	Female	25-34	0	1	0	Secondary	Single	1	0	0	0	0	No chronic desease	0	0	0	0	0	0	0	0	0	0	none	1	1	1	1	1	11111	80	2	1	No chronic conditions	1	Health better than age/gender	Good self-assesed health	Yes	0	0	0	0	0	0
32	Female	25-34	0	0	1	Higher	Married	0	0	0	0	0	No chronic desease	0	0	0	0	0	0	0	0	0	0	none	1	1	1	1	1	11111	99	3	1	No chronic conditions	1	Health same than age/gender	Average self-assesed health	Yes	0	0	0	0	0	0
35	Male	35-44	0	0	1	Higher	Married	0	0	0	0	0	No chronic desease	0	0	0	0	0	0	0	0	0	0	none	1	1	1	1	1	11111	80	2	1	No chronic conditions	0	Health same than age/gender	Good self-assesed health	No	0	0	0	0	0	0
31	Male	25-34	0	1	0	Secondary	Married	0	0	0	0	0	No chronic desease	0	0	0	0	0	0	0	0	0	0	none	1	1	1	1	1	11111	90	2	1	No chronic conditions	1	Health better than age/gender	Good self-assesed health	Yes	0	0	0	0	0	0
41	Female	35-44	1	0	0	Primary	Single	0	0	0	1	0	Some chronic desease	0	0	1	0	0	0	0	0	0	0	liver	1	1	1	1	1	11111	40	3	1	One chronic conditions	1		Average self-assesed health	No	0	0	0	0	0	0
34	Male	25-34	1	0	0	Primary	Married	0	0	0	0	0	No chronic desease	0	0	0	0	0	0	0	0	0	0	none	1	1	1	1	1	11111	100	2	1	No chronic conditions	0	Health same than age/gender	Good self-assesed health	Yes	0	0	0	0	0	0
35	Female	35-44	0	0	1	Higher	Married	0	0	0	0	0	No chronic desease	0	0	0	0	0	0	0	0	0	0	none	1	1	1	1	1	11111	80	2	1	No chronic conditions	0	Health same than age/gender	Good self-assesed health	Yes	0	0	0	0	0	0
44	Female	35-44	0	1	0	Secondary	Married	0	0	0	1	0	Some chronic desease	0	0	0	1	0	0	0	0	0	0	kidney	1	1	1	1	1	11111	70	3	1	One chronic conditions	1	Health same than age/gender	Average self-assesed health	No	0	0	0	0	0	0
28	Female	25-34	0	0	1	Higher	Married	1	1	0	0	0	No chronic desease	0	0	0	0	0	0	0	0	0	0	none	1	1	1	1	1	11111	70	3	1	No chronic conditions	1	Health same than age/gender	Average self-assesed health	No	0	0	0	0	0	0
77	Female	>75	0	1	0	Secondary	Widowed	0	0	0	0	0	No chronic desease	0	0	0	0	0	0	0	0	0	0	none	1	1	1	1	1	11111	70	3	1	No chronic conditions	1	Health same than age/gender	Average self-assesed health	Yes	0	0	0	0	0	0
31	Male	25-34	0	1	0	Secondary	Married	0	0	0	0	0	No chronic desease	0	0	0	0	0	0	0	0	0	0	none	1	1	1	1	1	11111	90	2	1	No chronic conditions	1	Health better than age/gender	Good self-assesed health	Yes	0	0	0	0	0	0
57	Male	55-64	1	0	0	Primary	Married	0	0	0	0	0	No chronic desease	0	0	0	0	0	0	0	0	0	0	none	1	1	1	1	1	11111	50	3	1	No chronic conditions	1	Health better than age/gender	Average self-assesed health	No	0	0	0	0	0	0
41	Male	35-44	1	0	0	Primary	Divorced	0	0	0	1	0	Some chronic desease	0	0	0	0	0	0	0	0	0	0	none	1	1	1	1	1	11111	100	2	1	No chronic conditions	1		Good self-assesed health	No	0	0	0	0	0	0
30	Male	25-34	0	1	0	Secondary	Married	0	0	0	0	0	No chronic desease	0	0	0	0	0	0	0	0	0	0	none	1	1	1	1	1	11111	90	2	1	No chronic conditions	1	Health better than age/gender	Good self-assesed health	Yes	0	0	0	0	0	0
46	Female	45-54	0	1	0	Secondary	Married	0	0	0	1	0	Some chronic desease	0	0	0	0	1	0	0	0	0	0	gastro	1	1	1	1	1	11111	90	3	1	One chronic conditions	1	Health better than age/gender	Average self-assesed health	Yes	0	0	0	0	0	0
36	Male	35-44	0	1	0	Secondary	Married	0	0	0	0	0	No chronic desease	0	0	0	0	0	0	0	0	0	0	none	1	1	1	1	1	11111	90	3	1	No chronic conditions	1	Health same than age/gender	Average self-assesed health	Yes	0	0	0	0	0	0
34	Male	25-34	0	0	1	Higher	Married	0	0	0	1	0	Some chronic desease	0	0	0	0	0	0	0	0	0	0	none	1	1	1	1	1	11111	80		1	No chronic conditions	1			Yes	0	0	0	0	0	0
54	Female	45-54	0	1	0	Secondary	Divorced	0	0	0	1	0	Some chronic desease	0	0	0	0	0	0	0	0	0	0	none	1	1	1	1	1	11111	80	2	1	No chronic conditions	1	Health same than age/gender	Good self-assesed health	Yes	0	0	0	0	0	0
37	Female	35-44	0	1	0	Secondary	Divorced	0	0	0	0	0	No chronic desease	0	0	0	0	0	0	0	0	0	0	none	1	1	1	1	1	11111	87	3	1	No chronic conditions	0	Health better than age/gender	Average self-assesed health	Yes	0	0	0	0	0	0
42	Male	35-44	0	1	0	Secondary	Married	0	0	0	0	0	No chronic desease	0	0	0	0	0	0	0	0	0	0	none	1	1	1	1	1	11111	20	3	1	No chronic conditions	0	Health same than age/gender	Average self-assesed health	Yes	0	0	0	0	0	0
33	Male	25-34	0	0	1	Higher	Single	0	0	0	1	0	Some chronic desease	0	0	0	0	0	0	0	0	0	0	none	1	1	1	1	2	11112	90	2	0.848	No chronic conditions	0	Health same than age/gender	Good self-assesed health	No	1	0	0	0	0	1
31	Male	25-34	0	1	0	Secondary	Married	0	0	0	0	0	No chronic desease	0	0	0	0	0	0	0	0	0	0	none	1	1	1	1	2	11112	95	1	0.848	No chronic conditions	0	Health better than age/gender	Good self-assesed health	No	1	0	0	0	0	1
37	Male	35-44	0	1	0	Secondary	Married	0	0	0	0	0	No chronic desease	0	0	0	0	0	0	0	0	0	0	none	1	1	1	1	2	11112	70	2	0.848	No chronic conditions	0	Health same than age/gender	Good self-assesed health	No	1	0	0	0	0	1
36	Female	35-44	0	0	1	Higher	Married	0	0	0	0	0	No chronic desease	0	0	0	0	0	0	0	0	0	0	none	1	1	1	1	2	11112	90	2	0.848	No chronic conditions	1	Health better than age/gender	Good self-assesed health	Yes	1	0	0	0	0	1
51	Female	45-54	0	0	1	Higher	Married	0	0	0	0	0	No chronic desease	0	0	0	0	0	0	0	0	0	0	none	1	1	1	1	2	11112	6	3	0.848	No chronic conditions	1	Health same than age/gender	Average self-assesed health	Yes	1	0	0	0	0	1
27	Female	25-34	0	1	0	Secondary	Single	0	0	0	0	0	No chronic desease	0	0	0	0	0	0	0	0	0	0	none	1	1	1	1	2	11112	70	3	0.848	No chronic conditions	0	Health same than age/gender	Average self-assesed health	Yes	1	0	0	0	0	1
30	Female	25-34	0	0	1	Higher	Married	0	0	0	0	0	No chronic desease	0	0	0	0	0	0	0	0	0	0	none	1	1	1	1	2	11112	80	2	0.848	No chronic conditions	1	Health same than age/gender	Good self-assesed health	Yes	1	0	0	0	0	1
59	Female	55-64	0	1	0	Secondary	Married	0	1	0	0	0	No chronic desease	0	0	0	0	0	0	0	0	0	0	none	1	1	1	1	2	11112	60	3	0.848	No chronic conditions	1	Health same than age/gender	Average self-assesed health	Yes	1	0	0	0	0	1
34	Female	25-34	0	0	1	Higher	Married	0	1	0	0	0	No chronic desease	0	0	0	0	0	0	0	0	0	0	none	1	1	1	1	2	11112	75	2	0.848	No chronic conditions	1	Health same than age/gender	Good self-assesed health	No	1	0	0	0	0	1
38	Female	35-44	0	0	1	Higher	Divorced	1	1	0	1	0	Some chronic desease	0	0	0	0	0	0	0	0	0	0	none	1	1	1	1	2	11112	60	3	0.848	No chronic conditions	1		Average self-assesed health	No	1	0	0	0	0	1
39	Female	35-44	0	1	0	Secondary	Married	0	0	0	0	0	No chronic desease	0	0	0	0	0	0	0	0	0	0	none	1	1	1	1	2	11112	60	3	0.848	No chronic conditions	1	Health same than age/gender	Average self-assesed health	No	1	0	0	0	0	1
20	Male	18-24	0	0	1	Higher	Single	0	0	0	0	0	No chronic desease	0	0	0	0	0	0	0	0	0	0	none	1	1	1	1	2	11112	75	2	0.848	No chronic conditions	1	Health better than age/gender	Good self-assesed health	No	1	0	0	0	0	1
25	Female	25-34	0	1	0	Secondary	Single	0	0	0	0	0	No chronic desease	0	0	0	0	0	0	0	0	0	0	none	1	1	1	1	2	11112	80	3	0.848	No chronic conditions	1	Health same than age/gender	Average self-assesed health	Yes	1	0	0	0	0	1
53	Male	45-54	0	0	1	Higher	Single	0	0	0	1	0	Some chronic desease	1	0	0	0	0	0	0	0	0	0	heart	1	1	1	1	2	11112	65	2	0.848	One chronic conditions	1	Health worse than age/gender	Good self-assesed health	Yes	1	0	0	0	0	1
68	Male	65-74	1	0	0	Primary	Married	1	0	1	1	0	Some chronic desease	0	1	0	0	0	0	0	0	0	0	lung	1	1	1	1	2	11112	50	4	0.848	One chronic conditions	0		Bad self-assesed health	Yes	1	0	0	0	0	1
48	Male	45-54	1	0	0	Primary	Married	1	1	0	0	0	No chronic desease	0	0	0	0	0	0	0	0	0	0	none	1	1	1	1	2	11112	70	3	0.848	No chronic conditions	0	Health same than age/gender	Average self-assesed health	Yes	1	0	0	0	0	1
60	Female	55-64	0	1	0	Secondary	Widowed	1	1	0	1	0	Some chronic desease	0	0	0	0	0	0	0	0	0	0	none	1	1	1	1	2	11112	70	3	0.848	No chronic conditions	0	Health same than age/gender	Average self-assesed health	Yes	1	0	0	0	0	1
51	Female	45-54	0	0	1	Higher	Married	0	0	0	0	0	No chronic desease	0	0	0	0	0	0	0	0	0	0	none	1	1	1	1	2	11112	65	2	0.848	No chronic conditions	1	Health better than age/gender	Good self-assesed health	Yes	1	0	0	0	0	1
58	Female	55-64	0	1	0	Secondary	Married	0	1	0	1	0	Some chronic desease	0	0	0	0	1	1	0	0	0	0	allergy	1	1	1	1	2	11112	50	3	0.848	Two chronic conditions	1	Health same than age/gender	Average self-assesed health	No	1	0	0	0	0	1
21	Male	18-24	1	0	0	Primary	Single	0	0	0	0	0	No chronic desease	0	0	0	0	0	0	0	0	0	0	none	1	1	1	1	2	11112	90	2	0.848	No chronic conditions	1	Health same than age/gender	Good self-assesed health	No	1	0	0	0	0	1
53	Female	45-54	0	1	0	Secondary	Widowed	1	1	0	1	0	Some chronic desease	0	0	0	0	0	1	0	0	0	0	allergy	1	1	1	1	2	11112	90	2	0.848	One chronic conditions	1		Good self-assesed health	Yes	1	0	0	0	0	1
38	Female	35-44	1	0	0	Primary	Married	1	0	0	1	0	Some chronic desease	0	0	0	1	0	0	0	0	0	0	kidney	1	1	1	1	2	11112	70	3	0.848	One chronic conditions	1	Health same than age/gender	Average self-assesed health	No	1	0	0	0	0	1
45	Female	45-54	0	1	0	Secondary	Divorced	1	0	0	0	0	No chronic desease	0	0	0	0	0	0	0	0	0	0	none	1	1	1	1	2	11112	80	3	0.848	No chronic conditions	1	Health same than age/gender	Average self-assesed health	Yes	1	0	0	0	0	1
56	Male	55-64	0	1	0	Secondary	Married	0	1	0	1	1	Some chronic desease	0	0	0	0	0	0	0	0	0	0	none	1	1	1	1	2	11112	80		0.848	No chronic conditions	0	Health same than age/gender		No	1	0	0	0	0	1
26	Male	25-34	0	0	1	Higher	Single	0	0	0	0	0	No chronic desease	0	0	0	0	0	0	0	0	0	0	none	1	1	1	1	2	11112	80	3	0.848	No chronic conditions	1	Health same than age/gender	Average self-assesed health	No	1	0	0	0	0	1
27	Male	25-34	0	1	0	Secondary	Single	0	0	0	1	0	Some chronic desease	0	0	0	0	0	0	0	0	0	0	none	1	1	1	1	2	11112	85	2	0.848	No chronic conditions	0	Health same than age/gender	Good self-assesed health	Yes	1	0	0	0	0	1
48	Male	45-54	1	0	0	Primary	Married	0	1	0	1	1	Some chronic desease	0	0	0	0	0	0	0	0	0	0	none	1	1	1	1	2	11112	70	3	0.848	No chronic conditions	0	Health same than age/gender	Average self-assesed health	No	1	0	0	0	0	1
52	Male	45-54	0	1	0	Secondary	Married	0	0	0	0	0	No chronic desease	0	0	0	0	0	0	0	0	0	0	none	1	1	1	1	2	11112	80	2	0.848	No chronic conditions	1	Health same than age/gender	Good self-assesed health	Yes	1	0	0	0	0	1
34	Male	25-34	0	0	1	Higher	Married	0	0	0	0	0	No chronic desease	0	0	0	0	0	0	0	0	0	0	none	1	1	1	1	2	11112	85	2	0.848	No chronic conditions	1	Health better than age/gender	Good self-assesed health	Yes	1	0	0	0	0	1
38	Female	35-44	0	1	0	Secondary	Married	0	1	0	1	0	Some chronic desease	0	0	0	0	0	0	0	0	0	1	other	1	1	1	1	2	11112	80	2	0.848	One chronic conditions	1	Health same than age/gender	Good self-assesed health	Yes	1	0	0	0	0	1
57	Male	55-64	0	1	0	Secondary	Married	0	1	0	1	1	Some chronic desease	0	0	0	0	0	0	0	0	0	0	none	1	1	1	1	2	11112	72	3	0.848	No chronic conditions	1	Health same than age/gender	Average self-assesed health		1	0	0	0	0	1
31	Male	25-34	0	1	0	Secondary	Divorced	0	0	0	0	0	No chronic desease	0	0	0	0	0	0	0	0	0	0	none	1	1	1	1	2	11112	90	2	0.848	No chronic conditions	1	Health same than age/gender	Good self-assesed health	Yes	1	0	0	0	0	1
44	Female	35-44	0	0	1	Higher	Married	0	0	0	0	0	No chronic desease	0	0	0	0	0	0	0	0	0	0	none	1	1	1	1	2	11112	80	3	0.848	No chronic conditions	1	Health same than age/gender	Average self-assesed health	No	1	0	0	0	0	1
34	Female	25-34	0	1	0	Secondary	Married	0	0	0	0	0	No chronic desease	0	0	0	0	0	0	0	0	0	0	none	1	1	1	1	2	11112	80	2	0.848	No chronic conditions	1	Health better than age/gender	Good self-assesed health	Yes	1	0	0	0	0	1
57	Male	55-64	0	1	0	Secondary	Married	0	0	0	0	0	No chronic desease	0	0	0	0	0	0	0	0	0	0	none	1	1	1	1	2	11112	50	3	0.848	No chronic conditions	1	Health same than age/gender	Average self-assesed health	Yes	1	0	0	0	0	1
62	Male	55-64	1	0	0	Primary	Married	0	0	0	0	0	No chronic desease	0	0	0	0	0	0	0	0	0	0	none	1	1	1	1	2	11112	80	2	0.848	No chronic conditions	0	Health same than age/gender	Good self-assesed health		1	0	0	0	0	1
29	Male	25-34	0	0	1	Higher	Married	0	0	0	1	0	Some chronic desease	0	0	0	0	0	0	0	0	0	0	none	1	1	1	1	2	11112	70	2	0.848	No chronic conditions	1		Good self-assesed health	No	1	0	0	0	0	1
70	Male	65-74	1	0	0	Primary	Married	1	0	0	0	0	No chronic desease	0	0	0	0	0	0	0	0	0	0	none	1	1	1	1	2	11112	50	3	0.848	No chronic conditions	1	Health same than age/gender	Average self-assesed health	Yes	1	0	0	0	0	1
38	Male	35-44	0	0	1	Higher	Married	0	0	0	0	0	No chronic desease	0	0	0	0	0	0	0	0	0	0	none	1	1	1	1	2	11112	70	2	0.848	No chronic conditions	1	Health same than age/gender	Good self-assesed health	Yes	1	0	0	0	0	1
25	Female	25-34	1	0	0	Primary	Married	0	0	0	0	0	No chronic desease	0	0	0	0	0	0	0	0	0	0	none	1	1	1	1	2	11112	90	3	0.848	No chronic conditions	1	Health same than age/gender	Average self-assesed health	Yes	1	0	0	0	0	1
66	Male	65-74	0	1	0	Secondary	Married	0	1	0	0	0	No chronic desease	0	0	0	0	0	0	0	0	0	0	none	1	1	1	1	2	11112	75	2	0.848	No chronic conditions	1	Health better than age/gender	Good self-assesed health	Yes	1	0	0	0	0	1
60	Female	55-64	0	0	1	Higher	Married	0	1	0	1	0	Some chronic desease	1	0	0	0	0	0	0	0	0	1	other	1	1	1	1	2	11112	70	3	0.848	Two chronic conditions	0	Health same than age/gender	Average self-assesed health	Yes	1	0	0	0	0	1
35	Female	35-44	0	0	1	Higher	Divorced	0	0	0	0	0	No chronic desease	0	0	0	0	0	0	0	0	0	0	none	1	1	1	1	2	11112	80	3	0.848	No chronic conditions	1	Health same than age/gender	Average self-assesed health	No	1	0	0	0	0	1
54	Female	45-54	1	0	0	Primary	Married	0	0	0	0	0	No chronic desease	0	0	0	0	0	0	0	0	0	0	none	1	1	1	1	2	11112	80	3	0.848	No chronic conditions	1	Health same than age/gender	Average self-assesed health	Yes	1	0	0	0	0	1
60	Female	55-64	0	0	1	Higher	Married	0	0	0	1	0	Some chronic desease	0	0	0	0	0	1	1	0	0	0	ent	1	1	1	1	2	11112	65	3	0.848	Two chronic conditions	1	Health same than age/gender	Average self-assesed health	No	1	0	0	0	0	1
39	Female	35-44	0	0	1	Higher	Married	0	0	0	0	0	No chronic desease	0	0	0	0	0	0	0	0	0	0	none	1	1	1	1	2	11112	80	2	0.848	No chronic conditions	1	Health same than age/gender	Good self-assesed health	Yes	1	0	0	0	0	1
52	Male	45-54	0	0	1	Higher	Married	0	0	0	0	0	No chronic desease	0	0	0	0	0	0	0	0	0	0	none	1	1	1	1	2	11112	60	3	0.848	No chronic conditions	1	Health same than age/gender	Average self-assesed health		1	0	0	0	0	1
37	Female	35-44	0	1	0	Secondary	Married	1	0	0	1	0	Some chronic desease	0	0	0	0	1	0	0	0	0	0	gastro	1	1	1	1	2	11112	70	3	0.848	One chronic conditions	0	Health worse than age/gender	Average self-assesed health	Yes	1	0	0	0	0	1
37	Female	35-44	0	0	1	Higher	Married	0	0	0	1	0	Some chronic desease	0	0	0	0	1	0	0	0	0	0	gastro	1	1	1	1	2	11112	70	3	0.848	One chronic conditions	1	Health same than age/gender	Average self-assesed health	Yes	1	0	0	0	0	1
52	Male	45-54	1	0	0	Primary	Married	0	1	0	1	0	Some chronic desease	0	0	0	0	1	0	0	0	0	0	gastro	1	1	1	1	2	11112	70	3	0.848	One chronic conditions	1	Health same than age/gender	Average self-assesed health	Yes	1	0	0	0	0	1
25	Female	25-34	0	0	1	Higher	Married	0	0	0	0	0	No chronic desease	0	0	0	0	0	0	0	0	0	0	none	1	1	1	1	2	11112	90	2	0.848	No chronic conditions	1	Health better than age/gender	Good self-assesed health	Yes	1	0	0	0	0	1
47	Female	45-54	1	0	0	Primary	Married	0	0	0	0	0	No chronic desease	0	0	0	0	0	0	0	0	0	0	none	1	1	1	1	2	11112	7	3	0.848	No chronic conditions	1	Health same than age/gender	Average self-assesed health	No	1	0	0	0	0	1
43	Female	35-44	0	1	0	Secondary	Married	0	1	0	0	0	No chronic desease	0	0	0	0	0	0	0	0	0	0	none	1	1	1	1	2	11112	70	3	0.848	No chronic conditions	1	Health same than age/gender	Average self-assesed health	No	1	0	0	0	0	1
56	Female	55-64	0	1	0	Secondary	Married	0	0	0	1	0	Some chronic desease	0	0	0	0	1	0	0	1	1	0	spine	1	1	1	1	2	11112	75	3	0.848	Three or more chronic conditions	0	Health better than age/gender	Average self-assesed health	Yes	1	0	0	0	0	1
47	Male	45-54	0	0	1	Higher	Married	0	0	0	0	0	No chronic desease	0	0	0	0	0	0	0	0	0	0	none	1	1	1	1	2	11112	60	3	0.848	No chronic conditions	1	Health same than age/gender	Average self-assesed health	Yes	1	0	0	0	0	1
58	Male	55-64	0	0	1	Higher	Married	0	0	0	1	1	Some chronic desease	0	0	0	0	0	0	0	0	0	0	none	1	1	1	1	2	11112	70	2	0.848	No chronic conditions	1	Health better than age/gender	Good self-assesed health	Yes	1	0	0	0	0	1
44	Male	35-44	0	1	0	Secondary	Married	0	0	0	0	0	No chronic desease	0	0	0	0	0	0	0	0	0	0	none	1	1	1	1	2	11112	70	3	0.848	No chronic conditions	1	Health same than age/gender	Average self-assesed health	Yes	1	0	0	0	0	1
60	Female	55-64	0	0	1	Higher	Married	0	0	0	0	0	No chronic desease	0	0	0	0	0	0	0	0	0	0	none	1	1	1	1	2	11112	60	3	0.848	No chronic conditions	1	Health same than age/gender	Average self-assesed health	Yes	1	0	0	0	0	1
37	Male	35-44	0	1	0	Secondary	Married	1	1	0	0	0	No chronic desease	0	0	0	0	0	0	0	0	0	0	none	1	1	1	1	2	11112	70	3	0.848	No chronic conditions	0	Health same than age/gender	Average self-assesed health	Yes	1	0	0	0	0	1
31	Male	25-34	0	0	1	Higher	Married	1	0	0	1	0	Some chronic desease	0	0	0	0	1	0	0	0	0	0	gastro	1	1	1	1	2	11112	80	2	0.848	One chronic conditions	1	Health same than age/gender	Good self-assesed health	Yes	1	0	0	0	0	1
57	Male	55-64	1	0	0	Primary	Married	1	1	0	1	0	Some chronic desease	0	1	0	0	0	0	0	0	0	0	lung	1	1	1	1	2	11112	60	3	0.848	One chronic conditions	0	Health same than age/gender	Average self-assesed health	Yes	1	0	0	0	0	1
42	Male	35-44	0	1	0	Secondary	Married	1	1	0	0	0	No chronic desease	0	0	0	0	0	0	0	0	0	0	none	1	1	1	1	2	11112	75	2	0.848	No chronic conditions	1	Health same than age/gender	Good self-assesed health	Yes	1	0	0	0	0	1
52	Male	45-54	0	0	1	Higher	Married	1	1	0	0	0	No chronic desease	0	0	0	0	0	0	0	0	0	0	none	1	1	1	1	2	11112	80	2	0.848	No chronic conditions	1	Health better than age/gender	Good self-assesed health	No	1	0	0	0	0	1
50	Male	45-54	0	1	0	Secondary	Married	0	0	0	1	0	Some chronic desease	0	1	0	0	1	0	0	0	0	0	gastro	1	1	1	1	2	11112	70	2	0.848	Two chronic conditions	0	Health same than age/gender	Good self-assesed health	Yes	1	0	0	0	0	1
26	Female	25-34	0	1	0	Secondary	Married	0	1	0	0	0	No chronic desease	0	0	0	0	0	0	0	0	0	0	none	1	1	1	1	2	11112	60	2	0.848	No chronic conditions	0	Health same than age/gender	Good self-assesed health		1	0	0	0	0	1
44	Female	35-44	0	0	1	Higher	Married	0	0	0	0	0	No chronic desease	0	0	0	0	0	0	0	0	0	0	none	1	1	1	1	2	11112	85	2	0.848	No chronic conditions	1	Health better than age/gender	Good self-assesed health	No	1	0	0	0	0	1
57	Male	55-64	0	1	0	Secondary	Married	0	1	0	1	0	Some chronic desease	0	0	0	1	0	0	1	0	0	0	ent	1	1	1	1	2	11112	75	3	0.848	Two chronic conditions	0	Health same than age/gender	Average self-assesed health	No	1	0	0	0	0	1
46	Male	45-54	0	0	1	Higher	Married	0	1	0	1	0	Some chronic desease	0	0	0	0	0	0	0	0	0	0	none	1	1	1	1	2	11112	85	3	0.848	No chronic conditions	1	Health same than age/gender	Average self-assesed health	No	1	0	0	0	0	1
42	Female	35-44	0	1	0	Secondary	Married	1	0	0	0	0	No chronic desease	0	0	0	0	0	0	0	0	0	0	none	1	1	1	1	2	11112	70	3	0.848	No chronic conditions	0	Health same than age/gender	Average self-assesed health	Yes	1	0	0	0	0	1
46	Female	45-54	0	1	0	Secondary	Married	1	0	0	0	0	No chronic desease	0	0	0	0	0	0	0	0	0	0	none	1	1	1	1	2	11112	80	2	0.848	No chronic conditions	0	Health same than age/gender	Good self-assesed health	Yes	1	0	0	0	0	1
28	Female	25-34	0	1	0	Secondary	Married	0	0	0	0	0	No chronic desease	0	0	0	0	0	0	0	0	0	0	none	1	1	1	1	2	11112	80	3	0.848	No chronic conditions	0	Health same than age/gender	Average self-assesed health	Yes	1	0	0	0	0	1
31	Female	25-34	0	1	0	Secondary	Married	0	0	0	1	0	Some chronic desease	0	0	0	0	0	0	0	0	0	0	none	1	1	1	1	2	11112	90	2	0.848	No chronic conditions	1	Health same than age/gender	Good self-assesed health	No	1	0	0	0	0	1
42	Male	35-44	0	1	0	Secondary	Married	0	0	0	0	0	No chronic desease	0	0	0	0	0	0	0	0	0	0	none	1	1	1	1	2	11112	80	2	0.848	No chronic conditions	1	Health same than age/gender	Good self-assesed health	No	1	0	0	0	0	1
28	Female	25-34	0	0	1	Higher	Married	0	0	0	0	0	No chronic desease	0	0	0	0	0	0	0	0	0	0	none	1	1	1	1	2	11112	85	2	0.848	No chronic conditions	1	Health same than age/gender	Good self-assesed health	Yes	1	0	0	0	0	1
56	Female	55-64	1	0	0	Primary	Widowed	1	1	0	1	0	Some chronic desease	0	0	1	0	0	0	0	0	0	0	liver	1	1	1	1	2	11112	60	4	0.848	One chronic conditions	1	Health better than age/gender	Bad self-assesed health	Yes	1	0	0	0	0	1
27	Female	25-34	0	1	0	Secondary	Married	0	0	0	0	0	No chronic desease	0	0	0	0	0	0	0	0	0	0	none	1	1	1	1	2	11112	80	2	0.848	No chronic conditions	1	Health same than age/gender	Good self-assesed health	Yes	1	0	0	0	0	1
42	Female	35-44	0	0	1	Higher	Married	0	0	0	1	0	Some chronic desease	0	0	0	0	1	0	0	0	0	0	gastro	1	1	1	1	2	11112	70	2	0.848	One chronic conditions	1	Health better than age/gender	Good self-assesed health	Yes	1	0	0	0	0	1
22	Male	18-24	1	0	0	Primary	Single	1	1	0	0	0	No chronic desease	0	0	0	0	0	0	0	0	0	0	none	1	1	1	1	2	11112	80	3	0.848	No chronic conditions	0	Health same than age/gender	Average self-assesed health	No	1	0	0	0	0	1
66	Male	65-74	0	1	0	Secondary	Married	0	1	0	0	0	No chronic desease	0	0	0	0	0	0	0	0	0	0	none	1	1	1	1	2	11112	60	3	0.848	No chronic conditions	1	Health same than age/gender	Average self-assesed health	Yes	1	0	0	0	0	1
44	Female	35-44	0	1	0	Secondary	Married	0	1	0	1	1	Some chronic desease	0	0	0	0	0	0	0	0	0	0	none	1	1	1	1	2	11112	80	3	0.848	No chronic conditions	1	Health better than age/gender	Average self-assesed health	Yes	1	0	0	0	0	1
32	Female	25-34	0	0	1	Higher	Married	0	1	0	1	0	Some chronic desease	0	0	0	0	0	1	0	0	0	0	allergy	1	1	1	1	2	11112	60	3	0.848	One chronic conditions	1	Health same than age/gender	Average self-assesed health	Yes	1	0	0	0	0	1
25	Male	25-34	0	0	1	Higher	Married	0	1	0	1	0	Some chronic desease	0	0	0	0	0	1	0	0	0	0	allergy	1	1	1	1	2	11112	80	2	0.848	One chronic conditions	1	Health same than age/gender	Good self-assesed health	Yes	1	0	0	0	0	1
29	Female	25-34	0	0	1	Higher	Married	0	1	0	1	0	Some chronic desease	0	0	0	0	0	1	0	0	0	0	allergy	1	1	1	1	2	11112	80	3	0.848	One chronic conditions	1	Health worse than age/gender	Average self-assesed health	No	1	0	0	0	0	1
40	Female	35-44	0	1	0	Secondary	Married	0	1	0	0	0	No chronic desease	0	0	0	0	0	0	0	0	0	0	none	1	1	1	1	2	11112	100	2	0.848	No chronic conditions	1	Health same than age/gender	Good self-assesed health	No	1	0	0	0	0	1
50	Female	45-54	0	1	0	Secondary	Divorced	0	0	0	1	0	Some chronic desease	0	0	0	0	1	0	0	0	0	0	gastro	1	1	1	1	2	11112	70	3	0.848	One chronic conditions	1	Health same than age/gender	Average self-assesed health	No	1	0	0	0	0	1
40	Female	35-44	0	1	0	Secondary	Married	0	0	0	0	0	No chronic desease	0	0	0	0	0	0	0	0	0	0	none	1	1	1	1	2	11112	70	3	0.848	No chronic conditions	1	Health same than age/gender	Average self-assesed health	No	1	0	0	0	0	1
44	Male	35-44	1	0	0	Primary	Married	0	0	0	0	0	No chronic desease	0	0	0	0	0	0	0	0	0	0	none	1	1	1	1	2	11112	100	1	0.848	No chronic conditions	1	Health better than age/gender	Good self-assesed health	No	1	0	0	0	0	1
42	Male	35-44	0	1	0	Secondary	Married	1	1	0	0	0	No chronic desease	0	0	0	0	0	0	0	0	0	0	none	1	1	1	1	2	11112	70	3	0.848	No chronic conditions	0	Health same than age/gender	Average self-assesed health	Yes	1	0	0	0	0	1
37	Male	35-44	0	0	1	Higher	Married	0	0	0	0	0	No chronic desease	0	0	0	0	0	0	0	0	0	0	none	1	1	1	1	2	11112	90	2	0.848	No chronic conditions	1	Health same than age/gender	Good self-assesed health	Yes	1	0	0	0	0	1
39	Male	35-44	0	0	1	Higher	Married	0	1	0	0	0	No chronic desease	0	0	0	0	0	0	0	0	0	0	none	1	1	1	1	2	11112	78	2	0.848	No chronic conditions	1	Health same than age/gender	Good self-assesed health	No	1	0	0	0	0	1
24	Female	18-24	1	0	0	Primary	Married	0	1	0	1	0	Some chronic desease	0	0	0	0	1	1	0	0	0	0	allergy	1	1	1	1	2	11112	60	3	0.848	Two chronic conditions	1	Health same than age/gender	Average self-assesed health	No	1	0	0	0	0	1
26	Male	25-34	1	0	0	Primary	Single	0	0	0	1	0	Some chronic desease	0	1	0	0	0	0	0	0	0	0	lung	1	1	1	1	2	11112	80	2	0.848	One chronic conditions	1	Health same than age/gender	Good self-assesed health	No	1	0	0	0	0	1
51	Female	45-54	0	1	0	Secondary	Married	0	0	0	0	0	No chronic desease	0	0	0	0	0	0	0	0	0	0	none	1	1	1	1	2	11112	80	2	0.848	No chronic conditions	1	Health better than age/gender	Good self-assesed health	Yes	1	0	0	0	0	1
34	Male	25-34	0	0	1	Higher	Married	0	0	0	1	0	Some chronic desease	0	0	0	1	0	0	0	0	0	0	kidney	1	1	1	1	2	11112	90	3	0.848	One chronic conditions	1	Health worse than age/gender	Average self-assesed health	No	1	0	0	0	0	1
65	Male	65-74	0	1	0	Secondary	Married	0	0	0	1	0	Some chronic desease	0	0	0	0	0	0	0	0	0	1	other	1	1	1	1	2	11112	75	3	0.848	One chronic conditions	1	Health same than age/gender	Average self-assesed health	No	1	0	0	0	0	1
59	Female	55-64	1	0	0	Primary	Married	0	0	0	0	0	No chronic desease	0	0	0	0	0	0	0	0	0	0	none	1	1	1	1	2	11112	70	3	0.848	No chronic conditions	0	Health same than age/gender	Average self-assesed health	Yes	1	0	0	0	0	1
55	Female	55-64	0	1	0	Secondary	Married	0	0	0	1	0	Some chronic desease	0	0	0	0	0	0	0	0	0	1	other	1	1	1	1	2	11112	70	3	0.848	One chronic conditions	1	Health same than age/gender	Average self-assesed health	Yes	1	0	0	0	0	1
31	Male	25-34	1	0	0	Primary	Married	0	0	0	0	0	No chronic desease	0	0	0	0	0	0	0	0	0	0	none	1	1	1	1	2	11112	90	2	0.848	No chronic conditions	1	Health same than age/gender	Good self-assesed health	Yes	1	0	0	0	0	1
43	Female	35-44	0	1	0	Secondary	Divorced	1	1	0	1	0	Some chronic desease	0	0	0	0	1	1	0	0	0	0	allergy	1	1	1	1	2	11112	50	3	0.848	Two chronic conditions	1	Health same than age/gender	Average self-assesed health	Yes	1	0	0	0	0	1
50	Female	45-54	0	1	0	Secondary	Divorced	0	0	0	0	0	No chronic desease	0	0	0	0	0	0	0	0	0	0	none	1	1	1	1	2	11112	80	3	0.848	No chronic conditions	1	Health same than age/gender	Average self-assesed health	Yes	1	0	0	0	0	1
40	Female	35-44	0	0	1	Higher	Married	0	1	0	0	0	No chronic desease	0	0	0	0	0	0	0	0	0	0	none	1	1	1	1	2	11112	99	2	0.848	No chronic conditions	1	Health same than age/gender	Good self-assesed health	No	1	0	0	0	0	1
26	Female	25-34	0	1	0	Secondary	Married	0	0	0	0	0	No chronic desease	0	0	0	0	0	0	0	0	0	0	none	1	1	1	1	2	11112	80	2	0.848	No chronic conditions	1	Health same than age/gender	Good self-assesed health	No	1	0	0	0	0	1
31	Male	25-34	0	1	0	Secondary	Married	1	0	0	1	0	Some chronic desease	0	0	1	0	0	0	0	0	0	0	liver	1	1	1	1	2	11112	70	3	0.848	One chronic conditions	0	Health better than age/gender	Average self-assesed health	Yes	1	0	0	0	0	1
58	Male	55-64	0	1	0	Secondary	Married	0	1	0	0	0	No chronic desease	0	0	0	0	0	0	0	0	0	0	none	1	1	1	1	2	11112	45	3	0.848	No chronic conditions	1		Average self-assesed health	Yes	1	0	0	0	0	1
59	Female	55-64	0	0	1	Higher	Married	0	1	0	0	0	No chronic desease	0	0	0	0	0	0	0	0	0	0	none	1	1	1	1	2	11112	80	2	0.848	No chronic conditions	1	Health same than age/gender	Good self-assesed health	No	1	0	0	0	0	1
34	Male	25-34	0	0	1	Higher	Married	0	0	0	1	0	Some chronic desease	1	1	0	0	0	1	0	0	0	0	allergy	1	1	1	1	2	11112	85	3	0.848	Three or more chronic conditions	0	Health same than age/gender	Average self-assesed health	Yes	1	0	0	0	0	1
60	Female	55-64	0	0	1	Higher	Widowed	0	0	0	0	0	No chronic desease	0	0	0	0	0	0	0	0	0	0	none	1	1	1	1	2	11112	65	3	0.848	No chronic conditions	1	Health same than age/gender	Average self-assesed health	Yes	1	0	0	0	0	1
39	Male	35-44	0	1	0	Secondary	Married	0	0	0	0	0	No chronic desease	0	0	0	0	0	0	0	0	0	0	none	1	1	1	1	2	11112	90	2	0.848	No chronic conditions	1	Health same than age/gender	Good self-assesed health	Yes	1	0	0	0	0	1
29	Female	25-34	0	1	0	Secondary	Married	1	1	0	0	0	No chronic desease	0	0	0	0	0	0	0	0	0	0	none	1	1	1	1	2	11112	60	3	0.848	No chronic conditions	1	Health same than age/gender	Average self-assesed health	Yes	1	0	0	0	0	1
27	Female	25-34	0	1	0	Secondary	Married	0	1	0	0	0	No chronic desease	0	0	0	0	0	0	0	0	0	0	none	1	1	1	1	2	11112	90	3	0.848	No chronic conditions	1	Health same than age/gender	Average self-assesed health	No	1	0	0	0	0	1
20	Female	18-24	0	1	0	Secondary	Single	0	1	0	0	0	No chronic desease	0	0	0	0	0	0	0	0	0	0	none	1	1	1	1	2	11112	100	2	0.848	No chronic conditions	1	Health same than age/gender	Good self-assesed health	No	1	0	0	0	0	1
42	Male	35-44	1	0	0	Primary	Married	0	0	0	0	0	No chronic desease	0	0	0	0	0	0	0	0	0	0	none	1	1	1	1	2	11112	70	2	0.848	No chronic conditions	1	Health same than age/gender	Good self-assesed health	Yes	1	0	0	0	0	1
37	Male	35-44	0	0	1	Higher	Married	0	0	0	0	0	No chronic desease	0	0	0	0	0	0	0	0	0	0	none	1	1	1	1	2	11112	80	3	0.848	No chronic conditions	1	Health same than age/gender	Average self-assesed health	No	1	0	0	0	0	1
41	Female	35-44	0	1	0	Secondary	Married	1	1	0	0	0	No chronic desease	0	0	0	0	0	0	0	0	0	0	none	1	1	1	1	2	11112	90	3	0.848	No chronic conditions	1	Health better than age/gender	Average self-assesed health	Yes	1	0	0	0	0	1
29	Male	25-34	1	0	0	Primary	Married	0	0	0	0	0	No chronic desease	0	0	0	0	0	0	0	0	0	0	none	1	1	1	1	2	11112	80	2	0.848	No chronic conditions	0	Health same than age/gender	Good self-assesed health	Yes	1	0	0	0	0	1
44	Male	35-44	0	1	0	Secondary	Married	0	1	0	0	0	No chronic desease	0	0	0	0	0	0	0	0	0	0	none	1	1	1	1	2	11112	100	2	0.848	No chronic conditions	1	Health better than age/gender	Good self-assesed health	No	1	0	0	0	0	1
58	Male	55-64	0	1	0	Secondary	Divorced	0	1	0	0	0	No chronic desease	0	0	0	0	0	0	0	0	0	0	none	1	1	1	1	2	11112	80	2	0.848	No chronic conditions	1	Health better than age/gender	Good self-assesed health	No	1	0	0	0	0	1
50	Female	45-54	0	1	0	Secondary	Married	0	0	0	0	0	No chronic desease	0	0	0	0	0	0	0	0	0	0	none	1	1	1	1	2	11112	50	3	0.848	No chronic conditions	1		Average self-assesed health	Yes	1	0	0	0	0	1
18	Male	18-24	0	0	1	Higher	Single	0	1	0	0	0	No chronic desease	0	0	0	0	0	0	0	0	0	0	none	1	1	1	1	2	11112	80	3	0.848	No chronic conditions	0	Health same than age/gender	Average self-assesed health	Yes	1	0	0	0	0	1
62	Male	55-64	0	1	0	Secondary	Married	0	1	0	0	0	No chronic desease	0	0	0	0	0	0	0	0	0	0	none	1	1	1	1	2	11112	70	2	0.848	No chronic conditions	1	Health same than age/gender	Good self-assesed health	No	1	0	0	0	0	1
40	Male	35-44	0	1	0	Secondary	Married	0	0	0	1	1	Some chronic desease	0	0	0	0	0	0	0	0	0	0	none	1	1	1	1	2	11112	65	3	0.848	No chronic conditions	0		Average self-assesed health	Yes	1	0	0	0	0	1
60	Male	55-64	0	0	1	Higher	Divorced	0	0	0	0	0	No chronic desease	0	0	0	0	0	0	0	0	0	0	none	1	1	1	1	2	11112	60	2	0.848	No chronic conditions	1	Health better than age/gender	Good self-assesed health	No	1	0	0	0	0	1
36	Male	35-44	0	1	0	Secondary	Married	0	0	0	0	0	No chronic desease	0	0	0	0	0	0	0	0	0	0	none	1	1	1	1	2	11112	70	2	0.848	No chronic conditions	1	Health better than age/gender	Good self-assesed health	Yes	1	0	0	0	0	1
18	Male	18-24	1	0	0	Primary	Single	0	1	0	1	1	Some chronic desease	0	0	0	0	0	0	0	0	0	0	none	1	1	1	1	2	11112	48	3	0.848	No chronic conditions	0	Health same than age/gender	Average self-assesed health	No	1	0	0	0	0	1
36	Female	35-44	0	0	1	Higher	Married	0	1	0	0	0	No chronic desease	0	0	0	0	0	0	0	0	0	0	none	1	1	1	1	2	11112	80	2	0.848	No chronic conditions	1	Health better than age/gender	Good self-assesed health	Yes	1	0	0	0	0	1
43	Female	35-44	0	0	1	Higher	Married	0	0	0	1	0	Some chronic desease	0	1	0	0	0	1	0	0	0	0	allergy	1	1	1	1	2	11112	60	3	0.848	Two chronic conditions	1	Health same than age/gender	Average self-assesed health	No	1	0	0	0	0	1
51	Male	45-54	0	1	0	Secondary	Married	1	1	0	0	0	No chronic desease	0	0	0	0	0	0	0	0	0	0	none	1	1	1	1	2	11112	90	3	0.848	No chronic conditions	0	Health same than age/gender	Average self-assesed health	Yes	1	0	0	0	0	1
56	Female	55-64	0	1	0	Secondary	Divorced	0	1	0	0	0	No chronic desease	0	0	0	0	0	0	0	0	0	0	none	1	1	1	1	2	11112	75	3	0.848	No chronic conditions	1		Average self-assesed health	Yes	1	0	0	0	0	1
28	Female	25-34	0	0	1	Higher	Married	0	0	0	1	0	Some chronic desease	0	0	0	0	0	0	0	0	0	0	none	1	1	1	1	2	11112	85	2	0.848	No chronic conditions	1		Good self-assesed health	Yes	1	0	0	0	0	1
18	Female	18-24	1	0	0	Primary	Single	1	0	0	0	0	No chronic desease	0	0	0	0	0	0	0	0	0	0	none	1	1	1	1	2	11112	85	3	0.848	No chronic conditions	0	Health better than age/gender	Average self-assesed health	Yes	1	0	0	0	0	1
52	Male	45-54	0	1	0	Secondary	Married	0	0	0	0	0	No chronic desease	0	0	0	0	0	0	0	0	0	0	none	1	1	1	1	2	11112	70	2	0.848	No chronic conditions	1	Health same than age/gender	Good self-assesed health	Yes	1	0	0	0	0	1
22	Female	18-24	0	1	0	Secondary	Married	0	0	0	0	0	No chronic desease	0	0	0	0	0	0	0	0	0	0	none	1	1	1	1	2	11112	90	2	0.848	No chronic conditions	1	Health same than age/gender	Good self-assesed health	Yes	1	0	0	0	0	1
56	Male	55-64	0	1	0	Secondary	Widowed	0	0	0	0	0	No chronic desease	0	0	0	0	0	0	0	0	0	0	none	1	1	1	1	2	11112	40	3	0.848	No chronic conditions	0	Health same than age/gender	Average self-assesed health	Yes	1	0	0	0	0	1
49	Female	45-54	0	1	0	Secondary	Married	1	1	0	1	1	Some chronic desease	0	0	0	0	0	0	0	0	0	0	none	1	1	1	1	2	11112	80	3	0.848	No chronic conditions	1	Health same than age/gender	Average self-assesed health	Yes	1	0	0	0	0	1
44	Male	35-44	0	1	0	Secondary	Married	0	0	0	0	0	No chronic desease	0	0	0	0	0	0	0	0	0	0	none	1	1	1	1	2	11112	80	3	0.848	No chronic conditions	1	Health better than age/gender	Average self-assesed health	No	1	0	0	0	0	1
38	Female	35-44	1	0	0	Primary	Married	1	1	0	0	0	No chronic desease	0	0	0	0	0	0	0	0	0	0	none	1	1	1	1	2	11112	80	3	0.848	No chronic conditions	1	Health same than age/gender	Average self-assesed health	Yes	1	0	0	0	0	1
27	Female	25-34	0	1	0	Secondary	Married	0	0	0	0	0	No chronic desease	0	0	0	0	0	0	0	0	0	0	none	1	1	1	1	2	11112	85	2	0.848	No chronic conditions	1	Health same than age/gender	Good self-assesed health	No	1	0	0	0	0	1
27	Female	25-34	0	0	1	Higher	Married	0	0	0	0	0	No chronic desease	0	0	0	0	0	0	0	0	0	0	none	1	1	1	1	2	11112	70	2	0.848	No chronic conditions	1	Health same than age/gender	Good self-assesed health	Yes	1	0	0	0	0	1
22	Female	18-24	0	1	0	Secondary	Single	0	0	0	0	0	No chronic desease	0	0	0	0	0	0	0	0	0	0	none	1	1	1	1	2	11112	90	2	0.848	No chronic conditions	1	Health better than age/gender	Good self-assesed health	Yes	1	0	0	0	0	1
35	Female	35-44	0	1	0	Secondary	Married	0	0	0	0	0	No chronic desease	0	0	0	0	0	0	0	0	0	0	none	1	1	1	1	2	11112	70	3	0.848	No chronic conditions	0	Health better than age/gender	Average self-assesed health	Yes	1	0	0	0	0	1
28	Male	25-34	0	0	1	Higher	Married	0	0	0	0	0	No chronic desease	0	0	0	0	0	0	0	0	0	0	none	1	1	1	1	2	11112	80	2	0.848	No chronic conditions	1	Health better than age/gender	Good self-assesed health	Yes	1	0	0	0	0	1
68	Female	65-74	0	0	1	Higher	Married	1	1	0	1	0	Some chronic desease	0	0	0	0	1	0	0	0	0	0	gastro	1	1	1	1	2	11112	20	2	0.848	One chronic conditions	0	Health same than age/gender	Good self-assesed health	Yes	1	0	0	0	0	1
38	Female	35-44	0	0	1	Higher	Married	0	0	0	0	0	No chronic desease	0	0	0	0	0	0	0	0	0	0	none	1	1	1	1	2	11112	75	2	0.848	No chronic conditions	1	Health worse than age/gender	Good self-assesed health	Yes	1	0	0	0	0	1
37	Male	35-44	0	1	0	Secondary	Married	0	0	0	0	0	No chronic desease	0	0	0	0	0	0	0	0	0	0	none	1	1	1	1	2	11112	80	2	0.848	No chronic conditions	0	Health better than age/gender	Good self-assesed health	No	1	0	0	0	0	1
48	Female	45-54	0	0	1	Higher	Married	0	0	0	1	0	Some chronic desease	0	0	0	0	1	0	0	0	1	0	spine	1	1	1	1	2	11112	80	3	0.848	Two chronic conditions	1	Health same than age/gender	Average self-assesed health	Yes	1	0	0	0	0	1
33	Female	25-34	0	0	1	Higher	Married	0	0	0	0	0	No chronic desease	0	0	0	0	0	0	0	0	0	0	none	1	1	1	1	2	11112	60	3	0.848	No chronic conditions	1	Health same than age/gender	Average self-assesed health	Yes	1	0	0	0	0	1
32	Male	25-34	0	1	0	Secondary	Married	0	0	0	0	0	No chronic desease	0	0	0	0	0	0	0	0	0	0	none	1	1	1	1	2	11112	80	2	0.848	No chronic conditions	1		Good self-assesed health	No	1	0	0	0	0	1
54	Female	45-54	0	0	1	Higher	Married	0	0	0	0	0	No chronic desease	0	0	0	0	0	0	0	0	0	0	none	1	1	1	1	2	11112	70	3	0.848	No chronic conditions	1	Health same than age/gender	Average self-assesed health	No	1	0	0	0	0	1
30	Female	25-34	1	0	0	Primary	Married	1	1	0	0	0	No chronic desease	0	0	0	0	0	0	0	0	0	0	none	1	1	1	1	2	11112	70	3	0.848	No chronic conditions	1	Health same than age/gender	Average self-assesed health	Yes	1	0	0	0	0	1
69	Female	65-74	0	1	0	Secondary	Divorced	0	1	0	1	0	Some chronic desease	0	0	0	0	1	0	0	0	0	0	gastro	1	1	1	1	3	11113	60	3	0.414	One chronic conditions	1	Health same than age/gender	Average self-assesed health	No	1	0	0	0	0	1
27	Male	25-34	0	1	0	Secondary	Married	1	0	0	0	0	No chronic desease	0	0	0	0	0	0	0	0	0	0	none	1	1	1	1	3	11113	100	2	0.414	No chronic conditions	1	Health same than age/gender	Good self-assesed health	No	1	0	0	0	0	1
44	Female	35-44	0	1	0	Secondary	Married	0	0	0	0	0	No chronic desease	0	0	0	0	0	0	0	0	0	0	none	1	1	1	2	1	11121	80	3	0.796	No chronic conditions	1	Health same than age/gender	Average self-assesed health	Yes	1	0	0	0	1	0
58	Female	55-64	0	1	0	Secondary	Widowed	0	1	0	1	1	Some chronic desease	0	0	0	0	0	0	0	0	0	0	none	1	1	1	2	1	11121	50	4	0.796	No chronic conditions	0	Health same than age/gender	Bad self-assesed health	Yes	1	0	0	0	1	0
66	Male	65-74	1	0	0	Primary	Married	0	0	0	1	0	Some chronic desease	1	0	0	0	0	0	0	0	1	0	spine	1	1	1	2	1	11121	50	3	0.796	Two chronic conditions	1		Average self-assesed health	Yes	1	0	0	0	1	0
33	Female	25-34	0	0	1	Higher	Single	0	0	0	0	0	No chronic desease	0	0	0	0	0	0	0	0	0	0	none	1	1	1	2	1	11121	70	3	0.796	No chronic conditions	1	Health same than age/gender	Average self-assesed health	Yes	1	0	0	0	1	0
41	Female	35-44	0	1	0	Secondary	Married	1	1	0	1	0	Some chronic desease	0	0	0	0	1	0	0	0	0	0	gastro	1	1	1	2	1	11121	20	2	0.796	One chronic conditions	1	Health better than age/gender	Good self-assesed health	Yes	1	0	0	0	1	0
54	Female	45-54	0	1	0	Secondary	Married	0	0	0	1	1	Some chronic desease	0	0	0	0	0	0	0	0	0	0	none	1	1	1	2	1	11121	70	3	0.796	No chronic conditions	0	Health same than age/gender	Average self-assesed health	No	1	0	0	0	1	0
28	Male	25-34	0	1	0	Secondary	Married	1	0	0	0	0	No chronic desease	0	0	0	0	0	0	0	0	0	0	none	1	1	1	2	1	11121	70	2	0.796	No chronic conditions	1	Health same than age/gender	Good self-assesed health	Yes	1	0	0	0	1	0
64	Male	55-64	1	0	0	Primary	Married	0	0	0	1	0	Some chronic desease	0	0	0	0	1	0	0	0	0	0	gastro	1	1	1	2	1	11121	50	3	0.796	One chronic conditions	0	Health same than age/gender	Average self-assesed health	Yes	1	0	0	0	1	0
79	Female	>75	1	0	0	Primary	Married	0	1	0	1	0	Some chronic desease	1	0	0	0	0	0	0	0	0	0	heart	1	1	1	2	1	11121	60	3	0.796	One chronic conditions	1	Health same than age/gender	Average self-assesed health	Yes	1	0	0	0	1	0
63	Female	55-64	1	0	0	Primary	Divorced	0	0	0	1	1	Some chronic desease	0	0	0	0	0	0	0	0	0	0	none	1	1	1	2	1	11121	50	3	0.796	No chronic conditions	0	Health better than age/gender	Average self-assesed health	No	1	0	0	0	1	0
42	Female	35-44	0	0	1	Higher	Married	0	0	0	1	1	Some chronic desease	0	0	0	0	0	0	0	0	0	0	none	1	1	1	2	1	11121	80	3	0.796	No chronic conditions	1	Health same than age/gender	Average self-assesed health	Yes	1	0	0	0	1	0
38	Male	35-44	1	0	0	Primary	Married	0	0	0	0	0	No chronic desease	0	0	0	0	0	0	0	0	0	0	none	1	1	1	2	1	11121	80	3	0.796	No chronic conditions	1	Health same than age/gender	Average self-assesed health		1	0	0	0	1	0
63	Male	55-64	0	1	0	Secondary	Married	0	0	0	0	0	No chronic desease	0	0	0	0	0	0	0	0	0	0	none	1	1	1	2	1	11121	70	1	0.796	No chronic conditions	0	Health same than age/gender	Good self-assesed health	No	1	0	0	0	1	0
52	Female	45-54	1	0	0	Primary	Married	0	0	0	1	0	Some chronic desease	0	0	0	0	1	0	0	0	0	0	gastro	1	1	1	2	1	11121	60	3	0.796	One chronic conditions	1	Health same than age/gender	Average self-assesed health	Yes	1	0	0	0	1	0
56	Female	55-64	0	0	1	Higher	Single	0	0	0	0	0	No chronic desease	0	0	0	0	0	0	0	0	0	0	none	1	1	1	2	1	11121	80	3	0.796	No chronic conditions	1	Health same than age/gender	Average self-assesed health	Yes	1	0	0	0	1	0
47	Male	45-54	0	1	0	Secondary	Married	0	0	0	1	0	Some chronic desease	0	0	0	0	0	0	1	0	0	0	ent	1	1	1	2	1	11121	85	2	0.796	One chronic conditions	1	Health better than age/gender	Good self-assesed health	Yes	1	0	0	0	1	0
34	Female	25-34	0	0	1	Higher	Married	1	0	0	0	0	No chronic desease	0	0	0	0	0	0	0	0	0	0	none	1	1	1	2	1	11121	80	2	0.796	No chronic conditions	1	Health better than age/gender	Good self-assesed health	Yes	1	0	0	0	1	0
80	Male	>75	0	0	1	Higher	Widowed	0	0	0	1	1	Some chronic desease	0	0	0	0	0	0	0	0	0	0	none	1	1	1	2	1	11121	80	2	0.796	No chronic conditions	1	Health better than age/gender	Good self-assesed health	Yes	1	0	0	0	1	0
45	Male	45-54	0	1	0	Secondary	Married	0	0	1	1	1	Some chronic desease	0	0	0	0	0	0	0	0	0	0	none	1	1	1	2	1	11121	70	3	0.796	No chronic conditions	1	Health worse than age/gender	Average self-assesed health	Yes	1	0	0	0	1	0
36	Male	35-44	0	0	1	Higher	Married	0	0	0	1	0	Some chronic desease	1	0	0	0	0	0	0	0	0	0	heart	1	1	1	2	1	11121	80	3	0.796	One chronic conditions	1	Health same than age/gender	Average self-assesed health	Yes	1	0	0	0	1	0
59	Male	55-64	1	0	0	Primary	Married	0	1	0	1	1	Some chronic desease	0	0	0	0	0	0	0	0	0	0	none	1	1	1	2	1	11121	67	3	0.796	No chronic conditions	0	Health better than age/gender	Average self-assesed health	Yes	1	0	0	0	1	0
68	Male	65-74	0	1	0	Secondary	Married	0	0	0	1	0	Some chronic desease	0	0	0	0	0	0	0	0	0	0	none	1	1	1	2	1	11121	50	3	0.796	No chronic conditions	1		Average self-assesed health	Yes	1	0	0	0	1	0
63	Male	55-64	0	1	0	Secondary	Married	0	0	0	0	0	No chronic desease	0	0	0	0	0	0	0	0	0	0	none	1	1	1	2	1	11121	60	1	0.796	No chronic conditions	0	Health same than age/gender	Good self-assesed health	Yes	1	0	0	0	1	0
72	Female	65-74	0	0	1	Higher	Divorced	0	0	0	1	1	Some chronic desease	0	0	0	0	0	0	0	0	0	0	none	1	1	1	2	1	11121	75	3	0.796	No chronic conditions	1	Health same than age/gender	Average self-assesed health	Yes	1	0	0	0	1	0
45	Male	45-54	0	1	0	Secondary	Married	0	1	0	0	0	No chronic desease	0	0	0	0	0	0	0	0	0	0	none	1	1	1	2	1	11121	80	2	0.796	No chronic conditions	1	Health same than age/gender	Good self-assesed health	Yes	1	0	0	0	1	0
46	Female	45-54	0	1	0	Secondary	Married	0	0	0	0	0	No chronic desease	0	0	0	0	0	0	0	0	0	0	none	1	1	1	2	1	11121	80	3	0.796	No chronic conditions	1	Health better than age/gender	Average self-assesed health	No	1	0	0	0	1	0
29	Female	25-34	0	1	0	Secondary	Married	0	1	0	0	0	No chronic desease	0	0	0	0	0	0	0	0	0	0	none	1	1	1	2	1	11121	65	3	0.796	No chronic conditions	1	Health same than age/gender	Average self-assesed health	No	1	0	0	0	1	0
48	Male	45-54	0	1	0	Secondary	Married	0	0	0	0	0	No chronic desease	0	0	0	0	0	0	0	0	0	0	none	1	1	1	2	1	11121	80	3	0.796	No chronic conditions	1	Health same than age/gender	Average self-assesed health	Yes	1	0	0	0	1	0
60	Male	55-64	0	0	1	Higher	Single	1	0	0	1	0	Some chronic desease	1	0	0	0	0	0	0	0	0	0	heart	1	1	1	2	1	11121	60	3	0.796	One chronic conditions	1	Health same than age/gender	Average self-assesed health	Yes	1	0	0	0	1	0
52	Female	45-54	1	0	0	Primary	Married	0	0	0	0	0	No chronic desease	0	0	0	0	0	0	0	0	0	0	none	1	1	1	2	1	11121	90	1	0.796	No chronic conditions	1	Health better than age/gender	Good self-assesed health	Yes	1	0	0	0	1	0
67	Female	65-74	1	0	0	Primary	Single	0	0	0	0	0	No chronic desease	0	0	0	0	0	0	0	0	0	0	none	1	1	1	2	1	11121	70	2	0.796	No chronic conditions	1	Health better than age/gender	Good self-assesed health	Yes	1	0	0	0	1	0
66	Female	65-74	0	1	0	Secondary	Divorced	0	0	0	1	0	Some chronic desease	1	0	0	0	0	0	0	0	1	0	spine	1	1	1	2	1	11121	80	3	0.796	Two chronic conditions	1	Health better than age/gender	Average self-assesed health	Yes	1	0	0	0	1	0
62	Male	55-64	0	1	0	Secondary	Married	0	0	0	1	0	Some chronic desease	0	0	0	0	0	1	0	0	0	0	allergy	1	1	1	2	1	11121	82	2	0.796	One chronic conditions	1	Health better than age/gender	Good self-assesed health	No	1	0	0	0	1	0
59	Female	55-64	0	1	0	Secondary	Divorced	0	0	0	1	1	Some chronic desease	0	0	0	0	0	0	0	0	0	0	none	1	1	1	2	2	11122	50	3	0.725	No chronic conditions	1	Health same than age/gender	Average self-assesed health	Yes	1	0	0	0	1	1
35	Female	35-44	0	1	0	Secondary	Single	0	1	0	0	0	No chronic desease	0	0	0	0	0	0	0	0	0	0	none	1	1	1	2	2	11122	85	2	0.725	No chronic conditions	1		Good self-assesed health	Yes	1	0	0	0	1	1
50	Female	45-54	1	0	0	Primary	Married	0	1	0	0	0	No chronic desease	0	0	0	0	0	0	0	0	0	0	none	1	1	1	2	2	11122	80	3	0.725	No chronic conditions	1	Health same than age/gender	Average self-assesed health	Yes	1	0	0	0	1	1
25	Female	25-34	0	1	0	Secondary	Married	0	1	0	1	0	Some chronic desease	1	0	0	0	0	0	0	0	1	0	spine	1	1	1	2	2	11122	60	3	0.725	Two chronic conditions	1	Health worse than age/gender	Average self-assesed health	Yes	1	0	0	0	1	1
33	Male	25-34	1	0	0	Primary	Single	0	0	0	0	0	No chronic desease	0	0	0	0	0	0	0	0	0	0	none	1	1	1	2	2	11122	70	3	0.725	No chronic conditions	1	Health worse than age/gender	Average self-assesed health	No	1	0	0	0	1	1
38	Female	35-44	0	0	1	Higher	Married	0	1	0	0	0	No chronic desease	0	0	0	0	0	0	0	0	0	0	none	1	1	1	2	2	11122	80	2	0.725	No chronic conditions	1	Health better than age/gender	Good self-assesed health	Yes	1	0	0	0	1	1
35	Female	35-44	0	1	0	Secondary	Married	0	0	0	0	0	No chronic desease	0	0	0	0	0	0	0	0	0	0	none	1	1	1	2	2	11122	80	3	0.725	No chronic conditions	1	Health same than age/gender	Average self-assesed health	Yes	1	0	0	0	1	1
57	Male	55-64	1	0	0	Primary	Widowed	0	0	0	0	0	No chronic desease	0	0	0	0	0	0	0	0	0	0	none	1	1	1	2	2	11122	75	3	0.725	No chronic conditions	1	Health same than age/gender	Average self-assesed health	Yes	1	0	0	0	1	1
47	Male	45-54	0	1	0	Secondary	Married	1	1	0	0	0	No chronic desease	0	0	0	0	0	0	0	0	0	0	none	1	1	1	2	2	11122	80	3	0.725	No chronic conditions	0	Health same than age/gender	Average self-assesed health	Yes	1	0	0	0	1	1
73	Male	65-74	1	0	0	Primary	Married	1	0	1	1	0	Some chronic desease	0	1	0	0	0	0	0	0	0	0	lung	1	1	1	2	2	11122	60	4	0.725	One chronic conditions	1	Health same than age/gender	Bad self-assesed health	No	1	0	0	0	1	1
53	Female	45-54	0	1	0	Secondary	Married	0	1	0	1	1	Some chronic desease	0	0	0	0	0	0	0	0	0	0	none	1	1	1	2	2	11122	50	3	0.725	No chronic conditions	0	Health worse than age/gender	Average self-assesed health	Yes	1	0	0	0	1	1
44	Male	35-44	0	0	1	Higher	Married	1	1	0	1	0	Some chronic desease	0	0	0	0	1	0	0	0	0	0	gastro	1	1	1	2	2	11122	60	3	0.725	One chronic conditions	1	Health same than age/gender	Average self-assesed health	Yes	1	0	0	0	1	1
76	Female	>75	0	0	1	Higher	Married	1	1	0	1	1	Some chronic desease	0	0	0	0	0	0	0	0	0	0	none	1	1	1	2	2	11122	60	4	0.725	No chronic conditions	0		Bad self-assesed health	Yes	1	0	0	0	1	1
49	Male	45-54	1	0	0	Primary	Divorced	0	0	0	1	0	Some chronic desease	0	0	0	0	0	0	0	0	0	1	other	1	1	1	2	2	11122	70	3	0.725	One chronic conditions	1	Health worse than age/gender	Average self-assesed health		1	0	0	0	1	1
64	Female	55-64	0	1	0	Secondary	Married	0	0	0	1	1	Some chronic desease	0	0	0	0	0	0	0	0	0	0	none	1	1	1	2	2	11122	50	3	0.725	No chronic conditions	1	Health same than age/gender	Average self-assesed health	No	1	0	0	0	1	1
62	Female	55-64	1	0	0	Primary	Divorced	1	1	0	0	0	No chronic desease	0	0	0	0	0	0	0	0	0	0	none	1	1	1	2	2	11122	36	4	0.725	No chronic conditions	1	Health worse than age/gender	Bad self-assesed health	No	1	0	0	0	1	1
57	Female	55-64	0	1	0	Secondary	Widowed	0	1	0	1	0	Some chronic desease	0	0	0	0	0	0	0	0	0	0	none	1	1	1	2	2	11122	50	3	0.725	No chronic conditions	1	Health worse than age/gender	Average self-assesed health	Yes	1	0	0	0	1	1
70	Male	65-74	0	0	1	Higher	Married	0	1	0	1	0	Some chronic desease	1	0	0	0	1	0	0	0	1	0	spine	1	1	1	2	2	11122	60	4	0.725	Three or more chronic conditions	1	Health same than age/gender	Bad self-assesed health	Yes	1	0	0	0	1	1
46	Female	45-54	0	1	0	Secondary	Married	0	1	0	1	0	Some chronic desease	0	0	0	0	0	1	0	0	1	0	spine	1	1	1	2	2	11122	60	3	0.725	Two chronic conditions	1	Health same than age/gender	Average self-assesed health	Yes	1	0	0	0	1	1
41	Female	35-44	0	0	1	Higher	Single	0	1	0	0	0	No chronic desease	0	0	0	0	0	0	0	0	0	0	none	1	1	1	2	2	11122	70	3	0.725	No chronic conditions	1	Health same than age/gender	Average self-assesed health	No	1	0	0	0	1	1
54	Female	45-54	0	1	0	Secondary	Divorced	1	1	0	1	1	Some chronic desease	0	0	0	0	0	0	0	0	0	0	none	1	1	1	2	2	11122	40	3	0.725	No chronic conditions	1	Health same than age/gender	Average self-assesed health	Yes	1	0	0	0	1	1
46	Female	45-54	0	0	1	Higher	Married	0	1	0	0	0	No chronic desease	0	0	0	0	0	0	0	0	0	0	none	1	1	1	2	2	11122	80	3	0.725	No chronic conditions	1	Health same than age/gender	Average self-assesed health	No	1	0	0	0	1	1
50	Male	45-54	1	0	0	Primary	Married	1	1	0	0	0	No chronic desease	0	0	0	0	0	0	0	0	0	0	none	1	1	1	2	2	11122	60	3	0.725	No chronic conditions	0	Health worse than age/gender	Average self-assesed health	Yes	1	0	0	0	1	1
49	Female	45-54	0	0	1	Higher	Divorced	1	1	0	1	0	Some chronic desease	1	0	0	0	0	0	0	0	1	0	spine	1	1	1	2	2	11122	50	3	0.725	Two chronic conditions	1	Health same than age/gender	Average self-assesed health	Yes	1	0	0	0	1	1
50	Male	45-54	0	0	1	Higher	Married	0	0	0	1	0	Some chronic desease	1	0	0	0	0	0	0	0	1	0	spine	1	1	1	2	2	11122	60	3	0.725	Two chronic conditions	1	Health same than age/gender	Average self-assesed health	No	1	0	0	0	1	1
60	Male	55-64	1	0	0	Primary	Married	0	0	0	1	0	Some chronic desease	0	0	0	1	0	0	1	0	0	0	ent	1	1	1	2	2	11122	70	3	0.725	Two chronic conditions	1	Health same than age/gender	Average self-assesed health	No	1	0	0	0	1	1
25	Female	25-34	0	1	0	Secondary	Married	1	1	0	1	0	Some chronic desease	1	0	0	0	0	0	0	0	0	0	heart	1	1	1	2	2	11122	90	2	0.725	One chronic conditions	1	Health same than age/gender	Good self-assesed health	No	1	0	0	0	1	1
48	Female	45-54	0	0	1	Higher	Married	0	1	0	0	0	No chronic desease	0	0	0	0	0	0	0	0	0	0	none	1	1	1	2	2	11122	85	2	0.725	No chronic conditions	1		Good self-assesed health	Yes	1	0	0	0	1	1
30	Female	25-34	0	1	0	Secondary	Married	0	0	0	1	0	Some chronic desease	0	0	0	0	1	0	0	0	0	0	gastro	1	1	1	2	2	11122	90	2	0.725	One chronic conditions	1	Health same than age/gender	Good self-assesed health	No	1	0	0	0	1	1
66	Female	65-74	1	0	0	Primary	Single	0	0	0	1	0	Some chronic desease	0	0	0	0	1	0	0	0	1	0	spine	1	1	1	2	2	11122	50	3	0.725	Two chronic conditions	1	Health same than age/gender	Average self-assesed health	No	1	0	0	0	1	1
54	Female	45-54	0	0	1	Higher	Divorced	0	1	1	1	1	Some chronic desease	0	0	0	0	0	0	0	0	0	0	none	1	1	1	2	2	11122	60	3	0.725	No chronic conditions	1	Health same than age/gender	Average self-assesed health	Yes	1	0	0	0	1	1
51	Male	45-54	0	0	1	Higher	Married	1	1	0	0	0	No chronic desease	0	0	0	0	0	0	0	0	0	0	none	1	1	1	2	2	11122	50	3	0.725	No chronic conditions	1	Health same than age/gender	Average self-assesed health	No	1	0	0	0	1	1
56	Female	55-64	0	0	1	Higher	Married	0	0	0	1	0	Some chronic desease	0	0	0	0	0	0	0	0	1	0	spine	1	1	1	2	2	11122	68	3	0.725	One chronic conditions	1	Health same than age/gender	Average self-assesed health	No	1	0	0	0	1	1
23	Female	18-24	0	1	0	Secondary	Married	0	0	1	1	0	Some chronic desease	0	0	0	1	0	0	0	0	0	0	kidney	1	1	1	2	2	11122	70	4	0.725	One chronic conditions	1	Health same than age/gender	Bad self-assesed health	Yes	1	0	0	0	1	1
39	Male	35-44	0	1	0	Secondary	Single	0	1	0	1	0	Some chronic desease	0	1	0	0	1	0	0	0	1	0	spine	1	1	1	2	2	11122	65	3	0.725	Three or more chronic conditions	1	Health same than age/gender	Average self-assesed health	Yes	1	0	0	0	1	1
37	Female	35-44	0	1	0	Secondary	Married	1	1	0	1	0	Some chronic desease	0	0	0	0	0	0	0	0	0	0	none	1	1	1	2	2	11122	70	3	0.725	No chronic conditions	0	Health same than age/gender	Average self-assesed health	Yes	1	0	0	0	1	1
54	Female	45-54	0	0	1	Higher	Married	0	0	0	1	1	Some chronic desease	0	0	0	0	0	0	0	0	0	0	none	1	1	1	2	2	11122	60	3	0.725	No chronic conditions	1	Health same than age/gender	Average self-assesed health		1	0	0	0	1	1
47	Female	45-54	0	1	0	Secondary	Married	1	1	0	1	0	Some chronic desease	0	0	0	0	0	0	1	0	0	0	ent	1	1	1	2	2	11122	60	3	0.725	One chronic conditions	0	Health same than age/gender	Average self-assesed health	Yes	1	0	0	0	1	1
59	Male	55-64	0	1	0	Secondary	Married	1	1	0	0	0	No chronic desease	0	0	0	0	0	0	0	0	0	0	none	1	1	1	2	2	11122	60	3	0.725	No chronic conditions	1	Health same than age/gender	Average self-assesed health	No	1	0	0	0	1	1
52	Female	45-54	0	0	1	Higher	Widowed	1	1	0	0	0	No chronic desease	0	0	0	0	0	0	0	0	0	0	none	1	1	1	2	2	11122	50	3	0.725	No chronic conditions	1	Health same than age/gender	Average self-assesed health	Yes	1	0	0	0	1	1
77	Female	>75	1	0	0	Primary	Widowed	0	1	0	1	0	Some chronic desease	1	0	0	0	1	0	0	0	0	0	gastro	1	1	1	2	2	11122	40	3	0.725	Two chronic conditions	1	Health same than age/gender	Average self-assesed health	Yes	1	0	0	0	1	1
61	Female	55-64	0	1	0	Secondary	Married	1	0	1	1	0	Some chronic desease	1	0	0	0	0	0	0	0	0	0	heart	1	1	1	2	2	11122	50	3	0.725	One chronic conditions	1	Health better than age/gender	Average self-assesed health	Yes	1	0	0	0	1	1
23	Female	18-24	0	0	1	Higher	Single	0	0	0	1	0	Some chronic desease	0	0	0	0	0	0	0	0	1	0	spine	1	1	1	2	2	11122	85	3	0.725	One chronic conditions	1	Health same than age/gender	Average self-assesed health	No	1	0	0	0	1	1
38	Female	35-44	0	0	1	Higher	Married	1	1	0	1	0	Some chronic desease	0	0	0	0	0	1	0	0	1	0	spine	1	1	1	2	2	11122	69	3	0.725	Two chronic conditions	1	Health same than age/gender	Average self-assesed health	Yes	1	0	0	0	1	1
38	Female	35-44	0	0	1	Higher	Divorced	1	1	0	1	0	Some chronic desease	0	0	0	0	0	0	0	0	1	0	spine	1	1	1	2	2	11122	70	3	0.725	One chronic conditions	1	Health better than age/gender	Average self-assesed health	Yes	1	0	0	0	1	1
52	Female	45-54	0	0	1	Higher	Married	0	0	0	0	0	No chronic desease	0	0	0	0	0	0	0	0	0	0	none	1	1	1	2	2	11122	70	2	0.725	No chronic conditions	1	Health better than age/gender	Good self-assesed health	Yes	1	0	0	0	1	1
60	Female	55-64	1	0	0	Primary	Married	1	1	0	1	0	Some chronic desease	0	1	0	0	0	0	0	0	0	0	lung	1	1	1	2	2	11122	60	4	0.725	One chronic conditions	1	Health same than age/gender	Bad self-assesed health		1	0	0	0	1	1
35	Male	35-44	1	0	0	Primary	Married	1	1	0	1	0	Some chronic desease	0	0	0	0	1	0	0	0	0	0	gastro	1	1	1	2	2	11122	40	3	0.725	One chronic conditions	0	Health worse than age/gender	Average self-assesed health	No	1	0	0	0	1	1
57	Male	55-64	0	1	0	Secondary	Married	0	0	1	1	0	Some chronic desease	1	0	0	0	0	0	0	0	0	0	heart	1	1	1	2	2	11122	20	3	0.725	One chronic conditions	1	Health better than age/gender	Average self-assesed health	Yes	1	0	0	0	1	1
26	Male	25-34	0	1	0	Secondary	Married	1	1	1	1	0	Some chronic desease	0	0	0	1	0	0	0	0	0	0	kidney	1	1	1	2	2	11122	60	1	0.725	One chronic conditions	1	Health better than age/gender	Good self-assesed health	Yes	1	0	0	0	1	1
51	Female	45-54	0	1	0	Secondary	Married	1	1	0	1	0	Some chronic desease	0	0	0	0	1	0	0	0	0	0	gastro	1	1	1	2	2	11122	50	3	0.725	One chronic conditions	1	Health same than age/gender	Average self-assesed health	Yes	1	0	0	0	1	1
60	Female	55-64	0	1	0	Secondary	Married	0	0	0	1	1	Some chronic desease	0	0	0	0	0	0	0	0	0	0	none	1	1	1	2	2	11122	50	3	0.725	No chronic conditions	1	Health same than age/gender	Average self-assesed health	Yes	1	0	0	0	1	1
48	Male	45-54	0	1	0	Secondary	Married	0	1	0	0	0	No chronic desease	0	0	0	0	0	0	0	0	0	0	none	1	1	1	2	2	11122	50	3	0.725	No chronic conditions	1	Health same than age/gender	Average self-assesed health	No	1	0	0	0	1	1
56	Female	55-64	0	1	0	Secondary	Married	1	1	0	1	1	Some chronic desease	0	0	0	0	0	0	0	0	0	0	none	1	1	1	2	2	11122	70	3	0.725	No chronic conditions	1	Health same than age/gender	Average self-assesed health	No	1	0	0	0	1	1
44	Female	35-44	1	0	0	Primary	Single	0	0	1	1	0	Some chronic desease	0	0	0	0	1	0	0	0	0	0	gastro	1	1	1	2	2	11122	70	1	0.725	One chronic conditions	1	Health better than age/gender	Good self-assesed health	Yes	1	0	0	0	1	1
56	Male	55-64	0	0	1	Higher	Married	0	0	0	0	0	No chronic desease	0	0	0	0	0	0	0	0	0	0	none	1	1	1	2	2	11122	70	3	0.725	No chronic conditions	1	Health same than age/gender	Average self-assesed health	No	1	0	0	0	1	1
38	Male	35-44	0	1	0	Secondary	Married	0	0	0	0	0	No chronic desease	0	0	0	0	0	0	0	0	0	0	none	1	1	1	2	2	11122	50	3	0.725	No chronic conditions	1	Health better than age/gender	Average self-assesed health		1	0	0	0	1	1
69	Female	65-74	1	0	0	Primary	Widowed	1	0	0	1	1	Some chronic desease	0	0	0	0	0	0	0	0	0	0	none	1	1	1	2	2	11122	65	3	0.725	No chronic conditions	1	Health worse than age/gender	Average self-assesed health	Yes	1	0	0	0	1	1
42	Male	35-44	1	0	0	Primary	Married	0	0	0	1	0	Some chronic desease	0	0	0	0	1	0	0	0	0	0	gastro	1	1	1	2	2	11122	50	3	0.725	One chronic conditions	1	Health better than age/gender	Average self-assesed health	Yes	1	0	0	0	1	1
18	Male	18-24	1	0	0	Primary	Single	0	0	0	0	0	No chronic desease	0	0	0	0	0	0	0	0	0	0	none	1	1	1	2	2	11122	90	2	0.725	No chronic conditions	1	Health better than age/gender	Good self-assesed health	Yes	1	0	0	0	1	1
54	Male	45-54	0	1	0	Secondary	Married	0	0	0	0	0	No chronic desease	0	0	0	0	0	0	0	0	0	0	none	1	1	1	2	2	11122	80	3	0.725	No chronic conditions	0	Health same than age/gender	Average self-assesed health	Yes	1	0	0	0	1	1
29	Female	25-34	0	1	0	Secondary	Married	0	0	0	1	0	Some chronic desease	0	0	0	0	1	0	0	0	0	0	gastro	1	1	1	2	2	11122	70	3	0.725	One chronic conditions	0	Health same than age/gender	Average self-assesed health	No	1	0	0	0	1	1
56	Male	55-64	1	0	0	Primary	Married	1	0	0	1	0	Some chronic desease	0	0	0	0	0	0	0	0	0	1	other	1	1	1	2	2	11122	50	3	0.725	One chronic conditions	1	Health same than age/gender	Average self-assesed health	No	1	0	0	0	1	1
66	Male	65-74	1	0	0	Primary	Married	0	1	0	1	0	Some chronic desease	0	0	0	0	0	0	0	0	0	1	other	1	1	1	2	2	11122	50	3	0.725	One chronic conditions	1		Average self-assesed health	No	1	0	0	0	1	1
51	Male	45-54	0	1	0	Secondary	Married	0	1	0	1	0	Some chronic desease	0	0	1	0	0	0	0	0	1	0	spine	1	1	1	2	2	11122	50	3	0.725	Two chronic conditions	1	Health same than age/gender	Average self-assesed health	Yes	1	0	0	0	1	1
55	Female	55-64	0	1	0	Secondary	Widowed	0	0	0	1	1	Some chronic desease	0	0	0	0	0	0	0	0	0	0	none	1	1	1	2	2	11122	60	3	0.725	No chronic conditions	1	Health better than age/gender	Average self-assesed health	Yes	1	0	0	0	1	1
28	Female	25-34	0	0	1	Higher	Married	0	0	0	1	0	Some chronic desease	0	0	0	0	0	0	0	0	0	0	none	1	1	1	2	2	11122	90	2	0.725	No chronic conditions	1	Health better than age/gender	Good self-assesed health	Yes	1	0	0	0	1	1
55	Female	55-64	0	1	0	Secondary	Married	1	1	0	1	1	Some chronic desease	0	0	0	0	0	0	0	0	0	0	none	1	1	1	2	2	11122	50	3	0.725	No chronic conditions	0	Health same than age/gender	Average self-assesed health	Yes	1	0	0	0	1	1
32	Male	25-34	1	0	0	Primary	Single	0	0	1	1	0	Some chronic desease	0	0	0	0	0	0	0	0	1	0	spine	1	1	1	2	2	11122	50	3	0.725	One chronic conditions	0	Health worse than age/gender	Average self-assesed health	Yes	1	0	0	0	1	1
45	Male	45-54	1	0	0	Primary	Married	0	1	0	1	0	Some chronic desease	0	0	0	0	0	0	0	0	1	0	spine	1	1	1	2	2	11122	60	3	0.725	One chronic conditions	1	Health better than age/gender	Average self-assesed health	Yes	1	0	0	0	1	1
68	Male	65-74	1	0	0	Primary	Married	0	0	1	1	0	Some chronic desease	1	0	0	0	0	0	0	0	0	0	heart	1	1	1	2	2	11122	50	1	0.725	One chronic conditions	0	Health better than age/gender	Good self-assesed health	Yes	1	0	0	0	1	1
72	Female	65-74	0	1	0	Secondary	Widowed	0	0	1	1	0	Some chronic desease	1	0	0	0	0	0	0	0	0	0	heart	1	1	1	2	2	11122	50	3	0.725	One chronic conditions	1	Health same than age/gender	Average self-assesed health	No	1	0	0	0	1	1
63	Male	55-64	0	0	1	Higher	Married	0	1	0	1	1	Some chronic desease	0	0	0	0	0	0	0	0	0	0	none	1	1	1	2	2	11122	40	3	0.725	No chronic conditions	1		Average self-assesed health	Yes	1	0	0	0	1	1
79	Male	>75	0	1	0	Secondary	Married	1	1	0	0	0	No chronic desease	0	0	0	0	0	0	0	0	0	0	none	1	1	1	2	2	11122	7	3	0.725	No chronic conditions	1	Health better than age/gender	Average self-assesed health	No	1	0	0	0	1	1
46	Female	45-54	0	1	0	Secondary	Married	0	1	0	0	0	No chronic desease	0	0	0	0	0	0	0	0	0	0	none	1	1	1	2	2	11122	70	3	0.725	No chronic conditions	0	Health same than age/gender	Average self-assesed health	Yes	1	0	0	0	1	1
47	Male	45-54	1	0	0	Primary	Married	1	0	0	0	0	No chronic desease	0	0	0	0	0	0	0	0	0	0	none	1	1	1	2	2	11122	20	3	0.725	No chronic conditions	1	Health better than age/gender	Average self-assesed health		1	0	0	0	1	1
37	Female	35-44	0	0	1	Higher	Married	1	1	0	1	0	Some chronic desease	0	0	0	0	0	0	0	0	0	1	other	1	1	1	2	2	11122	80	3	0.725	One chronic conditions	1	Health better than age/gender	Average self-assesed health	No	1	0	0	0	1	1
53	Female	45-54	0	1	0	Secondary	Married	0	0	0	1	1	Some chronic desease	0	0	0	0	0	0	0	0	0	0	none	1	1	1	2	2	11122	60	3	0.725	No chronic conditions	1	Health same than age/gender	Average self-assesed health	No	1	0	0	0	1	1
39	Female	35-44	0	0	1	Higher	Married	0	0	0	0	0	No chronic desease	0	0	0	0	0	0	0	0	0	0	none	1	1	1	2	2	11122	70	3	0.725	No chronic conditions	1	Health same than age/gender	Average self-assesed health	Yes	1	0	0	0	1	1
41	Female	35-44	0	0	1	Higher	Married	0	1	0	1	1	Some chronic desease	0	0	0	0	0	0	0	0	0	0	none	1	1	1	2	2	11122	80	2	0.725	No chronic conditions	0	Health same than age/gender	Good self-assesed health	No	1	0	0	0	1	1
56	Male	55-64	1	0	0	Primary	Married	0	1	0	1	0	Some chronic desease	0	0	0	0	0	0	0	0	1	0	spine	1	1	1	2	2	11122	50	3	0.725	One chronic conditions	1		Average self-assesed health	No	1	0	0	0	1	1
41	Male	35-44	0	0	1	Higher	Married	0	0	0	1	0	Some chronic desease	0	0	0	0	1	0	0	0	0	0	gastro	1	1	1	2	2	11122	50	3	0.725	One chronic conditions	1	Health better than age/gender	Average self-assesed health	Yes	1	0	0	0	1	1
67	Female	65-74	0	0	1	Higher	Married	0	0	0	1	0	Some chronic desease	1	0	0	0	0	0	0	0	0	0	heart	1	1	1	2	2	11122	70	3	0.725	One chronic conditions	1	Health better than age/gender	Average self-assesed health	Yes	1	0	0	0	1	1
23	Female	18-24	0	0	1	Higher	Single	0	1	0	1	0	Some chronic desease	0	0	0	0	1	1	1	0	0	0	ent	1	1	1	2	3	11123	10	4	0.291	Three or more chronic conditions	1	Health worse than age/gender	Bad self-assesed health	Yes	1	0	0	0	1	1
57	Female	55-64	0	1	0	Secondary	Married	0	0	0	1	0	Some chronic desease	0	0	0	0	0	0	1	0	0	0	ent	1	1	1	2	3	11123	60	2	0.291	One chronic conditions	0		Good self-assesed health	Yes	1	0	0	0	1	1
50	Female	45-54	0	0	1	Higher	Divorced	0	1	1	1	0	Some chronic desease	0	0	0	0	1	0	0	0	0	0	gastro	1	1	1	2	3	11123	60	3	0.291	One chronic conditions	1	Health worse than age/gender	Average self-assesed health	Yes	1	0	0	0	1	1
53	Female	45-54	0	1	0	Secondary	Divorced	1	1	1	1	0	Some chronic desease	0	0	0	0	1	0	0	0	0	1	other	1	1	2	1	1	11211	10	5	0.883	Two chronic conditions	0	Health worse than age/gender	Bad self-assesed health		1	0	0	1	0	0
61	Female	55-64	0	1	0	Secondary	Married	0	0	0	0	0	No chronic desease	0	0	0	0	0	0	0	0	0	0	none	1	1	2	1	1	11211	80	3	0.883	No chronic conditions	0	Health same than age/gender	Average self-assesed health	Yes	1	0	0	1	0	0
27	Female	25-34	0	1	0	Secondary	Married	0	0	0	0	0	No chronic desease	0	0	0	0	0	0	0	0	0	0	none	1	1	2	1	1	11211	73	2	0.883	No chronic conditions	0	Health better than age/gender	Good self-assesed health	Yes	1	0	0	1	0	0
43	Male	35-44	0	1	0	Secondary	Single	0	0	0	0	0	No chronic desease	0	0	0	0	0	0	0	0	0	0	none	1	1	2	1	1	11211	80	2	0.883	No chronic conditions	0	Health better than age/gender	Good self-assesed health	No	1	0	0	1	0	0
30	Female	25-34	0	0	1	Higher	Married	0	0	0	1	0	Some chronic desease	0	0	1	0	0	0	0	0	0	0	liver	1	1	2	1	1	11211	87	2	0.883	One chronic conditions	1	Health better than age/gender	Good self-assesed health	No	1	0	0	1	0	0
40	Female	35-44	0	1	0	Secondary	Married	0	0	0	0	0	No chronic desease	0	0	0	0	0	0	0	0	0	0	none	1	1	2	1	1	11211	70	3	0.883	No chronic conditions	1	Health same than age/gender	Average self-assesed health	Yes	1	0	0	1	0	0
29	Male	25-34	0	0	1	Higher	Married	1	1	0	0	0	No chronic desease	0	0	0	0	0	0	0	0	0	0	none	1	1	2	1	1	11211	50	2	0.883	No chronic conditions	1	Health better than age/gender	Good self-assesed health	Yes	1	0	0	1	0	0
73	Female	65-74	0	1	0	Secondary	Married	0	0	0	1	1	Some chronic desease	0	0	0	0	0	0	0	0	0	0	none	1	1	2	1	1	11211	60	3	0.883	No chronic conditions	1	Health same than age/gender	Average self-assesed health	Yes	1	0	0	1	0	0
39	Male	35-44	0	1	0	Secondary	Divorced	0	1	0	1	1	Some chronic desease	0	0	0	0	0	0	0	0	0	0	none	1	1	2	1	2	11212	60	3	0.812	No chronic conditions	1	Health worse than age/gender	Average self-assesed health	Yes	1	0	0	1	0	1
56	Male	55-64	0	0	1	Higher	Married	0	0	0	0	0	No chronic desease	0	0	0	0	0	0	0	0	0	0	none	1	1	2	1	2	11212	67	2	0.812	No chronic conditions	0	Health same than age/gender	Good self-assesed health	Yes	1	0	0	1	0	1
37	Female	35-44	1	0	0	Primary	Single	1	1	0	0	0	No chronic desease	0	0	0	0	0	0	0	0	0	0	none	1	1	2	1	2	11212	70	2	0.812	No chronic conditions	0	Health better than age/gender	Good self-assesed health	No	1	0	0	1	0	1
41	Male	35-44	0	0	1	Higher	Married	0	1	0	1	0	Some chronic desease	0	0	0	0	0	0	0	0	0	0	none	1	1	2	1	2	11212	80	2	0.812	No chronic conditions	1	Health better than age/gender	Good self-assesed health	No	1	0	0	1	0	1
55	Female	55-64	0	0	1	Higher	Divorced	0	0	0	1	0	Some chronic desease	0	0	0	0	1	0	0	0	0	0	gastro	1	1	2	1	2	11212	75	3	0.812	One chronic conditions	1	Health worse than age/gender	Average self-assesed health	Yes	1	0	0	1	0	1
55	Female	55-64	0	0	1	Higher	Married	0	0	0	0	0	No chronic desease	0	0	0	0	0	0	0	0	0	0	none	1	1	2	1	2	11212	50	1	0.812	No chronic conditions	0	Health better than age/gender	Good self-assesed health	No	1	0	0	1	0	1
64	Male	55-64	1	0	0	Primary	Married	0	0	0	1	0	Some chronic desease	0	0	0	0	0	0	0	0	0	0	none	1	1	2	1	2	11212	70	3	0.812	No chronic conditions	1	Health same than age/gender	Average self-assesed health	Yes	1	0	0	1	0	1
45	Male	45-54	1	0	0	Primary	Divorced	1	0	0	1	1	Some chronic desease	0	0	0	0	0	0	0	0	0	0	none	1	1	2	1	2	11212	50	3	0.812	No chronic conditions	1	Health same than age/gender	Average self-assesed health	No	1	0	0	1	0	1
35	Female	35-44	0	0	1	Higher	Married	0	1	0	0	0	No chronic desease	0	0	0	0	0	0	0	0	0	0	none	1	1	2	1	2	11212	80	2	0.812	No chronic conditions	0	Health better than age/gender	Good self-assesed health	Yes	1	0	0	1	0	1
57	Female	55-64	0	1	0	Secondary	Married	0	1	0	0	0	No chronic desease	0	0	0	0	0	0	0	0	0	0	none	1	1	2	1	2	11212	60	3	0.812	No chronic conditions	0	Health better than age/gender	Average self-assesed health	No	1	0	0	1	0	1
64	Male	55-64	1	0	0	Primary	Married	1	1	0	1	1	Some chronic desease	0	0	0	0	0	0	0	0	0	0	none	1	1	2	2	1	11221	70	3	0.76	No chronic conditions	1	Health same than age/gender	Average self-assesed health	Yes	1	0	0	1	1	0
32	Female	25-34	0	1	0	Secondary	Married	0	0	0	0	0	No chronic desease	0	0	0	0	0	0	0	0	0	0	none	1	1	2	2	1	11221	90	2	0.76	No chronic conditions	0	Health same than age/gender	Good self-assesed health	Yes	1	0	0	1	1	0
32	Male	25-34	0	0	1	Higher	Married	0	0	0	1	0	Some chronic desease	0	0	0	0	1	0	0	0	0	0	gastro	1	1	2	2	1	11221	75	3	0.76	One chronic conditions	1	Health same than age/gender	Average self-assesed health	Yes	1	0	0	1	1	0
54	Male	45-54	0	1	0	Secondary	Married	0	1	0	0	0	No chronic desease	0	0	0	0	0	0	0	0	0	0	none	1	1	2	2	1	11221	75	2	0.76	No chronic conditions	1	Health better than age/gender	Good self-assesed health	Yes	1	0	0	1	1	0
53	Female	45-54	0	1	0	Secondary	Married	0	0	0	1	0	Some chronic desease	0	0	0	0	1	0	0	0	1	0	spine	1	1	2	2	1	11221	40	3	0.76	Two chronic conditions	1	Health same than age/gender	Average self-assesed health	Yes	1	0	0	1	1	0
46	Male	45-54	0	0	1	Higher	Married	0	1	0	1	0	Some chronic desease	0	0	0	0	0	0	1	0	0	0	ent	1	1	2	2	1	11221	75	2	0.76	One chronic conditions	1	Health worse than age/gender	Good self-assesed health	Yes	1	0	0	1	1	0
70	Male	65-74	1	0	0	Primary	Married	0	0	0	0	0	No chronic desease	0	0	0	0	0	0	0	0	0	0	none	1	1	2	2	1	11221	60	2	0.76	No chronic conditions	0	Health same than age/gender	Good self-assesed health	No	1	0	0	1	1	0
75	Female	>75	0	1	0	Secondary	Widowed	0	0	0	1	1	Some chronic desease	0	0	0	0	0	0	0	0	0	0	none	1	1	2	2	1	11221	70	3	0.76	No chronic conditions	1	Health same than age/gender	Average self-assesed health	Yes	1	0	0	1	1	0
64	Male	55-64	1	0	0	Primary	Married	1	0	0	0	0	No chronic desease	0	0	0	0	0	0	0	0	0	0	none	1	1	2	2	1	11221	50	3	0.76	No chronic conditions	0	Health same than age/gender	Average self-assesed health	No	1	0	0	1	1	0
18	Female	18-24	1	0	0	Primary	Single	0	1	0	1	0	Some chronic desease	1	0	0	0	0	0	0	0	0	0	heart	1	1	2	2	2	11222	60	3	0.689	One chronic conditions	1	Health worse than age/gender	Average self-assesed health	Yes	1	0	0	1	1	1
64	Male	55-64	0	1	0	Secondary	Married	0	1	1	1	0	Some chronic desease	0	0	1	0	0	0	0	0	0	0	liver	1	1	2	2	2	11222	50	3	0.689	One chronic conditions	1	Health better than age/gender	Average self-assesed health	Yes	1	0	0	1	1	1
49	Female	45-54	0	0	1	Higher	Married	0	1	0	1	0	Some chronic desease	0	0	0	0	0	1	1	0	0	0	ent	1	1	2	2	2	11222	75	3	0.689	Two chronic conditions	1	Health same than age/gender	Average self-assesed health	Yes	1	0	0	1	1	1
51	Male	45-54	0	1	0	Secondary	Married	1	1	1	1	1	Some chronic desease	0	0	0	0	0	0	0	0	0	0	none	1	1	2	2	2	11222	50	4	0.689	No chronic conditions	0	Health same than age/gender	Bad self-assesed health	Yes	1	0	0	1	1	1
42	Female	35-44	1	0	0	Primary	Married	0	1	0	1	0	Some chronic desease	0	0	0	1	0	0	0	0	0	0	kidney	1	1	2	2	2	11222	60	3	0.689	One chronic conditions	1	Health same than age/gender	Average self-assesed health	No	1	0	0	1	1	1
70	Female	65-74	0	1	0	Secondary	Widowed	0	0	0	1	0	Some chronic desease	0	0	0	0	1	0	1	0	0	0	ent	1	1	2	2	2	11222	60	3	0.689	Two chronic conditions	0	Health same than age/gender	Average self-assesed health	No	1	0	0	1	1	1
35	Male	35-44	0	1	0	Secondary	Married	0	0	0	0	0	No chronic desease	0	0	0	0	0	0	0	0	0	0	none	1	1	2	2	2	11222	80	2	0.689	No chronic conditions	1	Health same than age/gender	Good self-assesed health	No	1	0	0	1	1	1
59	Female	55-64	0	1	0	Secondary	Married	0	1	0	1	0	Some chronic desease	1	0	0	0	1	0	0	0	0	1	other	1	1	2	2	2	11222	75	3	0.689	Three or more chronic conditions	1	Health same than age/gender	Average self-assesed health	Yes	1	0	0	1	1	1
31	Male	25-34	0	1	0	Secondary	Married	0	0	1	0	0	No chronic desease	0	0	0	0	0	0	0	0	0	0	none	1	1	2	2	2	11222	100	1	0.689	No chronic conditions	1	Health better than age/gender	Good self-assesed health	No	1	0	0	1	1	1
63	Female	55-64	1	0	0	Primary	Widowed	1	1	0	1	0	Some chronic desease	1	0	0	0	0	0	0	0	0	0	heart	1	1	2	2	2	11222	50	4	0.689	One chronic conditions	0	Health same than age/gender	Bad self-assesed health	Yes	1	0	0	1	1	1
51	Female	45-54	0	0	1	Higher	Married	0	1	0	1	0	Some chronic desease	1	0	0	0	0	0	0	0	0	0	heart	1	1	2	2	2	11222	70	3	0.689	One chronic conditions	1	Health same than age/gender	Average self-assesed health	No	1	0	0	1	1	1
33	Female	25-34	0	0	1	Higher	Married	0	1	0	1	0	Some chronic desease	1	0	0	0	0	0	0	0	1	0	spine	1	1	2	2	2	11222	60	4	0.689	Two chronic conditions	1	Health worse than age/gender	Bad self-assesed health	Yes	1	0	0	1	1	1
58	Female	55-64	0	1	0	Secondary	Divorced	0	1	1	1	0	Some chronic desease	0	0	0	1	1	0	0	0	1	0	spine	1	1	2	2	2	11222	55	3	0.689	Three or more chronic conditions	1	Health same than age/gender	Average self-assesed health	Yes	1	0	0	1	1	1
62	Female	55-64	0	1	0	Secondary	Married	1	0	0	1	0	Some chronic desease	0	0	0	0	0	0	1	0	0	0	ent	1	1	2	2	2	11222	50	3	0.689	One chronic conditions	1		Average self-assesed health	Yes	1	0	0	1	1	1
67	Male	65-74	0	1	0	Secondary	Married	1	1	1	1	0	Some chronic desease	1	0	0	1	0	0	0	0	0	0	kidney	1	1	2	2	2	11222	60	3	0.689	Two chronic conditions	1	Health same than age/gender	Average self-assesed health	Yes	1	0	0	1	1	1
41	Male	35-44	0	1	0	Secondary	Widowed	0	0	0	1	1	Some chronic desease	0	0	0	0	0	0	0	0	0	0	none	1	1	2	2	2	11222	98	4	0.689	No chronic conditions	0	Health worse than age/gender	Bad self-assesed health		1	0	0	1	1	1
27	Male	25-34	0	0	1	Higher	Married	0	0	0	1	0	Some chronic desease	0	0	0	0	0	0	0	0	1	0	spine	1	1	2	2	2	11222	70	2	0.689	One chronic conditions	0	Health better than age/gender	Good self-assesed health	No	1	0	0	1	1	1
59	Female	55-64	0	0	1	Higher	Widowed	0	1	0	1	0	Some chronic desease	0	0	0	1	0	0	0	0	0	0	kidney	1	1	3	2	2	11322	40	3	0.362	One chronic conditions	1	Health better than age/gender	Average self-assesed health	No	1	0	0	1	1	1
42	Female	35-44	1	0	0	Primary	Divorced	0	1	1	1	0	Some chronic desease	0	1	0	0	0	0	0	0	0	0	lung	1	1	3	2	3	11323	25	3	0.197	One chronic conditions	0	Health worse than age/gender	Average self-assesed health	Yes	1	0	0	1	1	1
57	Male	55-64	0	0	1	Higher	Married	0	1	0	1	1	Some chronic desease	0	0	0	0	0	0	0	0	0	0	none	1	2	1	1	2	12112	60	3	0.744	No chronic conditions	1	Health same than age/gender	Average self-assesed health	No	1	0	1	0	0	1
24	Female	18-24	0	0	1	Higher	Married	1	0	0	1	0	Some chronic desease	0	0	0	0	0	0	0	0	0	0	none	1	2	1	1	2	12112	60	2	0.744	No chronic conditions	0		Good self-assesed health	No	1	0	1	0	0	1
83	Male	>75	1	0	0	Primary	Widowed	0	0	0	1	0	Some chronic desease	0	0	0	1	0	0	0	0	0	0	kidney	1	2	1	2	1	12121	30	3	0.692	One chronic conditions	1	Health same than age/gender	Average self-assesed health	Yes	1	0	1	0	1	0
70	Female	65-74	0	1	0	Secondary	Widowed	1	0	0	1	0	Some chronic desease	0	0	0	0	0	0	0	0	0	1	other	1	2	1	2	1	12121	55	3	0.692	One chronic conditions	0		Average self-assesed health	Yes	1	0	1	0	1	0
68	Male	65-74	0	0	1	Higher	Married	1	1	0	1	0	Some chronic desease	0	0	0	0	0	0	0	0	0	1	other	1	2	1	2	2	12122	50	3	0.621	One chronic conditions	1	Health better than age/gender	Average self-assesed health	Yes	1	0	1	0	1	1
35	Male	35-44	0	1	0	Secondary	Married	0	1	1	1	0	Some chronic desease	0	0	0	0	1	0	0	0	0	0	gastro	1	2	1	2	2	12122	50	2	0.621	One chronic conditions	1	Health better than age/gender	Good self-assesed health	Yes	1	0	1	0	1	1
71	Male	65-74	0	0	1	Higher	Married	0	0	0	1	0	Some chronic desease	0	0	0	0	0	0	0	0	1	0	spine	1	2	1	2	2	12122	50	2	0.621	One chronic conditions	0	Health better than age/gender	Good self-assesed health	Yes	1	0	1	0	1	1
89	Male	>75	1	0	0	Primary	Widowed	1	0	0	0	0	No chronic desease	0	0	0	0	0	0	0	0	0	0	none	1	2	2	2	1	12221	60	3	0.656	No chronic conditions	0	Health better than age/gender	Average self-assesed health	Yes	1	0	1	1	1	0
60	Male	55-64	0	0	1	Higher	Married	0	0	1	1	0	Some chronic desease	1	0	0	0	0	0	0	0	0	0	heart	1	2	2	2	2	12222	20	5	0.585	One chronic conditions	1	Health worse than age/gender	Bad self-assesed health	Yes	1	0	1	1	1	1
78	Female	>75	1	0	0	Primary	Widowed	0	0	0	1	1	Some chronic desease	0	0	0	0	0	0	0	0	0	0	none	1	2	2	2	2	12222	70	3	0.585	No chronic conditions	0	Health same than age/gender	Average self-assesed health	Yes	1	0	1	1	1	1
60	Male	55-64	0	0	1	Higher	Married	1	1	0	1	0	Some chronic desease	0	0	0	0	1	0	0	0	0	0	gastro	1	2	2	2	2	12222	50	3	0.585	One chronic conditions	1	Health better than age/gender	Average self-assesed health	No	1	0	1	1	1	1
72	Female	65-74	0	1	0	Secondary	Single	0	1	1	0	0	No chronic desease	0	0	0	0	0	0	0	0	0	0	none	1	2	2	2	2	12222	70	4	0.585	No chronic conditions	1		Bad self-assesed health	No	1	0	1	1	1	1
78	Female	>75	1	0	0	Primary	Widowed	1	1	1	1	0	Some chronic desease	1	0	0	0	0	0	0	0	0	0	heart	1	2	2	2	2	12222	30	4	0.585	One chronic conditions	0	Health worse than age/gender	Bad self-assesed health		1	0	1	1	1	1
65	Female	65-74	0	1	0	Secondary	Widowed	0	0	0	0	0	No chronic desease	0	0	0	0	0	0	0	0	0	0	none	1	2	2	2	2	12222	80	3	0.585	No chronic conditions	1		Average self-assesed health	No	1	0	1	1	1	1
42	Male	35-44	0	0	1	Higher	Divorced	0	0	0	0	0	No chronic desease	0	0	0	0	0	0	0	0	0	0	none	1	2	2	2	2	12222	100	1	0.585	No chronic conditions	1	Health better than age/gender	Good self-assesed health	No	1	0	1	1	1	1
62	Female	55-64	0	1	0	Secondary	Married	1	0	1	1	0	Some chronic desease	0	0	0	0	0	0	1	0	0	0	ent	1	2	2	2	2	12222	60	2	0.585	One chronic conditions	1	Health better than age/gender	Good self-assesed health	No	1	0	1	1	1	1
25	Male	25-34	1	0	0	Primary	Married	1	0	1	0	0	No chronic desease	0	0	0	0	0	0	0	0	0	0	none	1	3	1	1	1	13111	1	2	0.436	No chronic conditions	1	Health better than age/gender	Good self-assesed health	No	1	0	1	0	0	0
59	Female	55-64	0	1	0	Secondary	Married	1	1	1	1	0	Some chronic desease	1	0	0	0	0	0	0	0	0	1	other	1	3	3	3	3	13333	30	4	-0.28	Two chronic conditions	1	Health worse than age/gender	Bad self-assesed health	Yes	1	0	1	1	1	1
53	Male	45-54	0	0	1	Higher	Married	0	1	1	1	0	Some chronic desease	1	0	0	0	0	0	0	0	0	0	heart	2	1	1	1	1	21111	70	3	0.85	One chronic conditions	1	Health better than age/gender	Average self-assesed health	Yes	1	1	0	0	0	0
60	Female	55-64	0	1	0	Secondary	Divorced	0	0	0	1	0	Some chronic desease	0	0	0	0	1	0	0	0	0	0	gastro	2	1	1	1	1	21111	70	3	0.85	One chronic conditions	1	Health same than age/gender	Average self-assesed health	Yes	1	1	0	0	0	0
80	Female	>75	0	0	1	Higher	Widowed	0	0	0	0	0	No chronic desease	0	0	0	0	0	0	0	0	0	0	none	2	1	1	1	1	21111	70	3	0.85	No chronic conditions	1		Average self-assesed health	Yes	1	1	0	0	0	0
56	Male	55-64	0	1	0	Secondary	Married	0	0	0	1	0	Some chronic desease	1	0	0	0	0	0	0	0	0	0	heart	2	1	1	1	1	21111	65	3	0.85	One chronic conditions	1	Health same than age/gender	Average self-assesed health	No	1	1	0	0	0	0
65	Male	65-74	0	1	0	Secondary	Married	0	0	0	1	0	Some chronic desease	1	0	0	0	0	0	0	0	0	0	heart	2	1	1	1	1	21111	60	3	0.85	One chronic conditions	1	Health same than age/gender	Average self-assesed health	Yes	1	1	0	0	0	0
62	Female	55-64	0	1	0	Secondary	Widowed	1	0	0	0	0	No chronic desease	0	0	0	0	0	0	0	0	0	0	none	2	1	1	1	1	21111	50	3	0.85	No chronic conditions	1	Health worse than age/gender	Average self-assesed health	No	1	1	0	0	0	0
65	Male	65-74	0	0	1	Higher	Married	0	0	0	1	0	Some chronic desease	1	0	0	0	0	0	0	0	0	0	heart	2	1	1	1	1	21111	60	3	0.85	One chronic conditions	1	Health same than age/gender	Average self-assesed health	Yes	1	1	0	0	0	0
39	Female	35-44	0	1	0	Secondary	Married	0	0	0	1	0	Some chronic desease	0	0	0	0	1	0	0	0	0	0	gastro	2	1	1	1	1	21111	80	2	0.85	One chronic conditions	1	Health better than age/gender	Good self-assesed health	No	1	1	0	0	0	0
70	Female	65-74	0	1	0	Secondary	Widowed	0	0	0	0	0	No chronic desease	0	0	0	0	0	0	0	0	0	0	none	2	1	1	1	1	21111	50	3	0.85	No chronic conditions	1	Health same than age/gender	Average self-assesed health	Yes	1	1	0	0	0	0
80	Female	>75	0	1	0	Secondary	Widowed	0	0	0	0	0	No chronic desease	0	0	0	0	0	0	0	0	0	0	none	2	1	1	1	1	21111	70	3	0.85	No chronic conditions	1	Health better than age/gender	Average self-assesed health	Yes	1	1	0	0	0	0
65	Male	65-74	0	1	0	Secondary	Married	0	0	0	0	0	No chronic desease	0	0	0	0	0	0	0	0	0	0	none	2	1	1	1	1	21111	80	3	0.85	No chronic conditions	1	Health same than age/gender	Average self-assesed health	Yes	1	1	0	0	0	0
70	Male	65-74	1	0	0	Primary	Married	0	0	0	1	0	Some chronic desease	1	0	0	0	0	0	0	0	0	0	heart	2	1	1	1	1	21111	70	3	0.85	One chronic conditions	1	Health same than age/gender	Average self-assesed health	Yes	1	1	0	0	0	0
41	Female	35-44	0	1	0	Secondary	Married	0	0	0	1	0	Some chronic desease	0	0	0	0	0	1	0	0	0	0	allergy	2	1	1	1	1	21111	90	2	0.85	One chronic conditions	0	Health same than age/gender	Good self-assesed health		1	1	0	0	0	0
46	Male	45-54	0	1	0	Secondary	Single	1	0	0	0	0	No chronic desease	0	0	0	0	0	0	0	0	0	0	none	2	1	1	1	1	21111	70	3	0.85	No chronic conditions	0		Average self-assesed health	No	1	1	0	0	0	0
79	Female	>75	0	1	0	Secondary	Widowed	1	0	0	1	0	Some chronic desease	0	0	1	0	0	0	0	0	1	0	spine	2	1	1	1	1	21111	60	3	0.85	Two chronic conditions	0		Average self-assesed health	Yes	1	1	0	0	0	0
33	Male	25-34	0	1	0	Secondary	Married	0	0	0	0	0	No chronic desease	0	0	0	0	0	0	0	0	0	0	none	2	1	1	1	1	21111	60	2	0.85	No chronic conditions	0		Good self-assesed health	Yes	1	1	0	0	0	0
24	Female	18-24	0	0	1	Higher	Single	0	1	0	0	0	No chronic desease	0	0	0	0	0	0	0	0	0	0	none	2	1	1	1	2	21112	70	3	0.779	No chronic conditions	0		Average self-assesed health	Yes	1	1	0	0	0	1
64	Female	55-64	0	1	0	Secondary	Married	0	1	0	1	0	Some chronic desease	0	0	0	0	1	0	0	0	1	0	spine	2	1	1	1	2	21112	35	3	0.779	Two chronic conditions	1	Health same than age/gender	Average self-assesed health	No	1	1	0	0	0	1
60	Female	55-64	0	1	0	Secondary	Married	0	0	0	1	1	Some chronic desease	0	0	0	0	0	0	0	0	0	0	none	2	1	1	1	2	21112	80	3	0.779	No chronic conditions	1	Health same than age/gender	Average self-assesed health	Yes	1	1	0	0	0	1
56	Female	55-64	0	1	0	Secondary	Married	0	1	0	0	0	No chronic desease	0	0	0	0	0	0	0	0	0	0	none	2	1	1	1	2	21112	60	3	0.779	No chronic conditions	1	Health better than age/gender	Average self-assesed health	Yes	1	1	0	0	0	1
45	Female	45-54	0	0	1	Higher	Married	0	0	0	1	0	Some chronic desease	0	0	0	0	1	0	0	0	0	0	gastro	2	1	1	1	2	21112	65	3	0.779	One chronic conditions	1	Health same than age/gender	Average self-assesed health	Yes	1	1	0	0	0	1
72	Female	65-74	0	0	1	Higher	Divorced	0	0	0	1	1	Some chronic desease	0	0	0	0	0	0	0	0	0	0	none	2	1	1	1	2	21112	50	4	0.779	No chronic conditions	1	Health same than age/gender	Bad self-assesed health	Yes	1	1	0	0	0	1
50	Male	45-54	0	1	0	Secondary	Married	1	1	0	1	0	Some chronic desease	1	0	0	0	0	0	0	0	1	0	spine	2	1	1	1	2	21112	50	4	0.779	Two chronic conditions	1	Health same than age/gender	Bad self-assesed health	Yes	1	1	0	0	0	1
27	Female	25-34	0	0	1	Higher	Married	0	0	0	1	0	Some chronic desease	0	0	0	0	1	0	0	0	0	0	gastro	2	1	1	1	2	21112	89	2	0.779	One chronic conditions	1	Health same than age/gender	Good self-assesed health		1	1	0	0	0	1
69	Male	65-74	1	0	0	Primary	Married	0	0	0	1	0	Some chronic desease	1	0	0	0	0	0	0	0	0	0	heart	2	1	1	1	2	21112	60	3	0.779	One chronic conditions	1	Health better than age/gender	Average self-assesed health	Yes	1	1	0	0	0	1
48	Male	45-54	0	0	1	Higher	Married	0	1	0	1	0	Some chronic desease	0	0	1	1	0	0	0	0	0	0	kidney	2	1	1	1	2	21112	50	3	0.779	Two chronic conditions	1	Health worse than age/gender	Average self-assesed health	No	1	1	0	0	0	1
66	Female	65-74	0	1	0	Secondary	Widowed	0	1	0	1	0	Some chronic desease	0	0	0	1	0	0	0	0	0	1	other	2	1	1	1	2	21112	50	3	0.779	Two chronic conditions	0	Health same than age/gender	Average self-assesed health	Yes	1	1	0	0	0	1
56	Male	55-64	0	1	0	Secondary	Married	0	1	1	1	0	Some chronic desease	0	0	0	0	0	0	1	0	0	0	ent	2	1	1	1	3	21113	70	3	0.345	One chronic conditions	1	Health same than age/gender	Average self-assesed health	No	1	1	0	0	0	1
63	Female	55-64	0	1	0	Secondary	Widowed	1	1	1	1	0	Some chronic desease	0	1	1	0	0	0	0	0	0	0	liver	2	1	1	2	1	21121	60	3	0.727	Two chronic conditions	0		Average self-assesed health	No	1	1	0	0	1	0
53	Male	45-54	0	1	0	Secondary	Married	1	0	1	1	0	Some chronic desease	0	0	0	1	0	0	0	0	0	0	kidney	2	1	1	2	1	21121	50	3	0.727	One chronic conditions	1	Health same than age/gender	Average self-assesed health	Yes	1	1	0	0	1	0
60	Female	55-64	1	0	0	Primary	Widowed	0	0	0	0	0	No chronic desease	0	0	0	0	0	0	0	0	0	0	none	2	1	1	2	1	21121	60	3	0.727	No chronic conditions	0	Health same than age/gender	Average self-assesed health	Yes	1	1	0	0	1	0
51	Female	45-54	0	0	1	Higher	Married	0	0	0	1	0	Some chronic desease	0	0	0	0	0	1	0	0	0	0	allergy	2	1	1	2	1	21121	75	3	0.727	One chronic conditions	1	Health better than age/gender	Average self-assesed health	Yes	1	1	0	0	1	0
67	Female	65-74	0	1	0	Secondary	Widowed	0	0	0	0	0	No chronic desease	0	0	0	0	0	0	0	0	0	0	none	2	1	1	2	1	21121	80	2	0.727	No chronic conditions	1	Health better than age/gender	Good self-assesed health	Yes	1	1	0	0	1	0
76	Female	>75	0	0	1	Higher	Widowed	0	0	0	1	1	Some chronic desease	0	0	0	0	0	0	0	0	0	0	none	2	1	1	2	1	21121	50	3	0.727	No chronic conditions	1	Health same than age/gender	Average self-assesed health	Yes	1	1	0	0	1	0
65	Female	65-74	0	1	0	Secondary	Married	0	0	0	1	0	Some chronic desease	1	0	0	0	0	0	0	0	0	0	heart	2	1	1	2	1	21121	70	3	0.727	One chronic conditions	1	Health same than age/gender	Average self-assesed health	Yes	1	1	0	0	1	0
82	Female	>75	0	0	1	Higher	Widowed	1	0	0	1	0	Some chronic desease	1	1	1	1	0	0	0	0	0	0	kidney	2	1	1	2	1	21121	50	3	0.727	Three or more chronic conditions	1	Health better than age/gender	Average self-assesed health	Yes	1	1	0	0	1	0
69	Female	65-74	1	0	0	Primary	Married	0	0	0	1	0	Some chronic desease	0	0	0	0	0	0	0	0	0	1	other	2	1	1	2	1	21121	65	3	0.727	One chronic conditions	1	Health same than age/gender	Average self-assesed health	No	1	1	0	0	1	0
57	Male	55-64	0	1	0	Secondary	Widowed	0	0	0	0	0	No chronic desease	0	0	0	0	0	0	0	0	0	0	none	2	1	1	2	1	21121	90	3	0.727	No chronic conditions	0	Health same than age/gender	Average self-assesed health	Yes	1	1	0	0	1	0
55	Female	55-64	0	1	0	Secondary	Married	0	0	0	1	0	Some chronic desease	0	0	0	0	0	0	0	0	0	1	other	2	1	1	2	1	21121	50	3	0.727	One chronic conditions	1	Health same than age/gender	Average self-assesed health	Yes	1	1	0	0	1	0
33	Male	25-34	0	0	1	Higher	Married	0	1	0	1	0	Some chronic desease	0	0	0	0	0	0	0	0	1	0	spine	2	1	1	2	1	21121	70	3	0.727	One chronic conditions	1	Health same than age/gender	Average self-assesed health	Yes	1	1	0	0	1	0
26	Male	25-34	0	1	0	Secondary	Married	1	0	0	1	0	Some chronic desease	0	0	0	0	0	0	0	0	1	0	spine	2	1	1	2	1	21121	70	2	0.727	One chronic conditions	0	Health same than age/gender	Good self-assesed health	Yes	1	1	0	0	1	0
53	Female	45-54	0	1	0	Secondary	Widowed	0	1	0	0	0	No chronic desease	0	0	0	0	0	0	0	0	0	0	none	2	1	1	2	1	21121	50	3	0.727	No chronic conditions	0	Health same than age/gender	Average self-assesed health	Yes	1	1	0	0	1	0
59	Male	55-64	0	1	0	Secondary	Married	0	0	1	1	1	Some chronic desease	0	0	0	0	0	0	0	0	0	0	none	2	1	1	2	1	21121	40	4	0.727	No chronic conditions	0	Health worse than age/gender	Bad self-assesed health	No	1	1	0	0	1	0
63	Female	55-64	0	1	0	Secondary	Married	0	0	0	1	0	Some chronic desease	1	0	1	0	0	0	0	0	1	0	spine	2	1	1	2	1	21121	65	3	0.727	Three or more chronic conditions	1	Health same than age/gender	Average self-assesed health	No	1	1	0	0	1	0
58	Female	55-64	0	1	0	Secondary	Widowed	0	0	0	1	0	Some chronic desease	0	0	0	1	0	0	0	0	0	0	kidney	2	1	1	2	1	21121	60	3	0.727	One chronic conditions	1	Health better than age/gender	Average self-assesed health	Yes	1	1	0	0	1	0
54	Female	45-54	0	1	0	Secondary	Married	1	1	0	1	0	Some chronic desease	1	0	0	0	0	0	0	0	0	0	heart	2	1	1	2	2	21122	70	3	0.656	One chronic conditions	0	Health same than age/gender	Average self-assesed health	Yes	1	1	0	0	1	1
69	Male	65-74	0	1	0	Secondary	Married	0	0	0	1	0	Some chronic desease	1	0	0	0	0	0	0	0	0	0	heart	2	1	1	2	2	21122	50	4	0.656	One chronic conditions	1	Health worse than age/gender	Bad self-assesed health	No	1	1	0	0	1	1
66	Female	65-74	0	1	0	Secondary	Married	0	1	0	1	0	Some chronic desease	0	0	0	0	0	0	1	0	0	0	ent	2	1	1	2	2	21122	55	3	0.656	One chronic conditions	1	Health same than age/gender	Average self-assesed health	Yes	1	1	0	0	1	1
63	Female	55-64	0	1	0	Secondary	Married	0	0	0	1	0	Some chronic desease	0	0	0	0	0	0	0	0	0	0	none	2	1	1	2	2	21122	50	4	0.656	No chronic conditions	1	Health worse than age/gender	Bad self-assesed health	Yes	1	1	0	0	1	1
65	Male	65-74	0	1	0	Secondary	Married	1	0	1	1	0	Some chronic desease	1	0	0	0	0	0	0	0	0	0	heart	2	1	1	2	2	21122	50	4	0.656	One chronic conditions	1	Health worse than age/gender	Bad self-assesed health	Yes	1	1	0	0	1	1
53	Male	45-54	0	0	1	Higher	Married	0	1	0	1	0	Some chronic desease	1	0	1	1	1	0	0	0	0	0	gastro	2	1	1	2	2	21122	60	4	0.656	Three or more chronic conditions	1	Health worse than age/gender	Bad self-assesed health	Yes	1	1	0	0	1	1
60	Female	55-64	1	0	0	Primary	Divorced	0	0	0	0	0	No chronic desease	0	0	0	0	0	0	0	0	0	0	none	2	1	1	2	2	21122	70	3	0.656	No chronic conditions	1	Health same than age/gender	Average self-assesed health	No	1	1	0	0	1	1
68	Female	65-74	0	1	0	Secondary	Widowed	0	0	0	1	0	Some chronic desease	0	0	0	0	0	0	0	0	0	0	none	2	1	1	2	2	21122	60	3	0.656	No chronic conditions	0	Health same than age/gender	Average self-assesed health		1	1	0	0	1	1
67	Female	65-74	0	1	0	Secondary	Widowed	1	1	0	1	0	Some chronic desease	1	0	0	0	0	0	0	0	0	1	other	2	1	1	2	2	21122	50	4	0.656	Two chronic conditions	1	Health worse than age/gender	Bad self-assesed health	Yes	1	1	0	0	1	1
73	Female	65-74	1	0	0	Primary	Widowed	1	1	1	1	0	Some chronic desease	0	0	0	0	0	0	0	0	0	1	other	2	1	1	2	2	21122	50	4	0.656	One chronic conditions	0	Health worse than age/gender	Bad self-assesed health	Yes	1	1	0	0	1	1
61	Male	55-64	1	0	0	Primary	Widowed	0	0	0	0	0	No chronic desease	0	0	0	0	0	0	0	0	0	0	none	2	1	1	2	2	21122	50	3	0.656	No chronic conditions	1	Health same than age/gender	Average self-assesed health	Yes	1	1	0	0	1	1
49	Male	45-54	0	1	0	Secondary	Married	0	1	0	1	1	Some chronic desease	0	0	0	0	0	0	0	0	0	0	none	2	1	1	2	2	21122	50	3	0.656	No chronic conditions	1	Health same than age/gender	Average self-assesed health	Yes	1	1	0	0	1	1
40	Male	35-44	0	1	0	Secondary	Single	0	0	0	0	0	No chronic desease	0	0	0	0	0	0	0	0	0	0	none	2	1	1	2	2	21122	50	2	0.656	No chronic conditions	0	Health same than age/gender	Good self-assesed health	Yes	1	1	0	0	1	1
55	Male	55-64	1	0	0	Primary	Divorced	0	1	0	0	0	No chronic desease	0	0	0	0	0	0	0	0	0	0	none	2	1	1	2	2	21122	40	3	0.656	No chronic conditions	1		Average self-assesed health	No	1	1	0	0	1	1
71	Female	65-74	0	1	0	Secondary	Widowed	1	1	1	1	0	Some chronic desease	1	0	0	0	0	0	0	0	0	0	heart	2	1	1	2	2	21122	60	4	0.656	One chronic conditions	1	Health worse than age/gender	Bad self-assesed health	Yes	1	1	0	0	1	1
66	Female	65-74	0	1	0	Secondary	Widowed	1	0	0	1	0	Some chronic desease	0	1	0	0	0	0	0	0	0	0	lung	2	1	1	2	2	21122	75	2	0.656	One chronic conditions	1	Health same than age/gender	Good self-assesed health	Yes	1	1	0	0	1	1
61	Male	55-64	1	0	0	Primary	Divorced	1	1	0	1	1	Some chronic desease	0	0	0	0	0	0	0	0	0	0	none	2	1	1	2	2	21122	70	4	0.656	No chronic conditions	1	Health same than age/gender	Bad self-assesed health		1	1	0	0	1	1
79	Female	>75	1	0	0	Primary	Widowed	1	1	0	1	0	Some chronic desease	0	0	1	0	0	0	0	0	0	0	liver	2	1	1	2	2	21122	50	3	0.656	One chronic conditions	1	Health same than age/gender	Average self-assesed health		1	1	0	0	1	1
57	Female	55-64	0	1	0	Secondary	Married	0	1	0	1	0	Some chronic desease	1	0	0	0	1	0	0	0	1	0	spine	2	1	1	2	2	21122	50	4	0.656	Three or more chronic conditions	1	Health worse than age/gender	Bad self-assesed health	No	1	1	0	0	1	1
24	Male	18-24	0	1	0	Secondary	Single	0	0	0	1	0	Some chronic desease	1	0	0	0	0	0	0	0	0	0	heart	2	1	1	2	2	21122	58	3	0.656	One chronic conditions	1	Health better than age/gender	Average self-assesed health	Yes	1	1	0	0	1	1
54	Female	45-54	0	1	0	Secondary	Widowed	1	1	0	1	0	Some chronic desease	1	0	0	0	1	0	0	0	0	1	other	2	1	1	2	2	21122	60	4	0.656	Three or more chronic conditions	0	Health worse than age/gender	Bad self-assesed health	Yes	1	1	0	0	1	1
67	Male	65-74	0	0	1	Higher	Married	0	1	1	1	0	Some chronic desease	0	0	0	0	1	0	0	0	0	0	gastro	2	1	1	2	2	21122	50	4	0.656	One chronic conditions	1	Health same than age/gender	Bad self-assesed health	Yes	1	1	0	0	1	1
54	Female	45-54	0	1	0	Secondary	Widowed	0	1	0	1	0	Some chronic desease	0	0	0	0	0	0	0	0	1	1	other	2	1	1	2	2	21122	70	3	0.656	Two chronic conditions	1	Health worse than age/gender	Average self-assesed health	Yes	1	1	0	0	1	1
50	Female	45-54	0	0	1	Higher	Divorced	1	1	0	0	0	No chronic desease	0	0	0	0	0	0	0	0	0	0	none	2	1	1	2	2	21122	50	3	0.656	No chronic conditions	1	Health same than age/gender	Average self-assesed health	Yes	1	1	0	0	1	1
65	Female	65-74	0	1	0	Secondary	Married	0	1	0	1	0	Some chronic desease	0	0	0	0	0	0	0	0	0	1	other	2	1	1	2	2	21122	60	3	0.656	One chronic conditions	1	Health same than age/gender	Average self-assesed health	Yes	1	1	0	0	1	1
46	Male	45-54	1	0	0	Primary	Married	0	0	1	1	0	Some chronic desease	0	0	0	1	1	0	0	0	1	0	spine	2	1	1	2	2	21122	40	4	0.656	Three or more chronic conditions	0	Health same than age/gender	Bad self-assesed health	No	1	1	0	0	1	1
67	Female	65-74	0	0	1	Higher	Married	0	0	0	1	1	Some chronic desease	0	0	0	0	0	0	0	0	0	0	none	2	1	1	2	2	21122	50	3	0.656	No chronic conditions	0	Health same than age/gender	Average self-assesed health	No	1	1	0	0	1	1
64	Female	55-64	0	1	0	Secondary	Married	1	0	0	1	0	Some chronic desease	1	0	0	0	0	0	0	0	0	0	heart	2	1	1	2	2	21122	50	3	0.656	One chronic conditions	0	Health same than age/gender	Average self-assesed health	No	1	1	0	0	1	1
40	Female	35-44	0	1	0	Secondary	Married	0	1	0	1	0	Some chronic desease	0	0	0	0	0	1	0	0	0	0	allergy	2	1	1	2	2	21122	70	3	0.656	One chronic conditions	1	Health same than age/gender	Average self-assesed health	Yes	1	1	0	0	1	1
61	Male	55-64	0	1	0	Secondary	Married	0	0	0	1	0	Some chronic desease	0	0	0	1	0	0	0	0	0	0	kidney	2	1	1	2	2	21122	45	3	0.656	One chronic conditions	1	Health same than age/gender	Average self-assesed health	Yes	1	1	0	0	1	1
71	Female	65-74	0	1	0	Secondary	Married	0	1	1	1	1	Some chronic desease	0	0	0	0	0	0	0	0	0	0	none	2	1	1	2	2	21122	40	3	0.656	No chronic conditions	1	Health same than age/gender	Average self-assesed health	No	1	1	0	0	1	1
53	Male	45-54	1	0	0	Primary	Married	0	1	0	1	0	Some chronic desease	0	0	0	0	0	0	0	0	0	1	other	2	1	1	2	2	21122	50	3	0.656	One chronic conditions	1	Health same than age/gender	Average self-assesed health	No	1	1	0	0	1	1
83	Female	>75	0	1	0	Secondary	Widowed	0	0	1	1	0	Some chronic desease	0	0	0	1	0	0	0	0	0	1	other	2	1	1	2	2	21122	50	3	0.656	Two chronic conditions	0	Health same than age/gender	Average self-assesed health	Yes	1	1	0	0	1	1
57	Male	55-64	0	1	0	Secondary	Married	0	1	0	1	0	Some chronic desease	0	0	0	1	0	0	1	0	0	0	ent	2	1	1	2	2	21122	50	3	0.656	Two chronic conditions	1	Health same than age/gender	Average self-assesed health	Yes	1	1	0	0	1	1
64	Female	55-64	1	0	0	Primary	Single	0	1	0	1	0	Some chronic desease	0	0	1	0	0	0	0	0	0	0	liver	2	1	1	2	2	21122	50	4	0.656	One chronic conditions	1	Health same than age/gender	Bad self-assesed health	No	1	1	0	0	1	1
75	Male	>75	1	0	0	Primary	Married	1	1	0	1	0	Some chronic desease	1	0	0	0	0	0	0	0	1	0	spine	2	1	1	2	2	21122	50	4	0.656	Two chronic conditions	0	Health same than age/gender	Bad self-assesed health	Yes	1	1	0	0	1	1
52	Female	45-54	0	1	0	Secondary	Divorced	0	0	0	1	0	Some chronic desease	0	0	0	1	0	0	0	0	0	0	kidney	2	1	1	2	2	21122	60	3	0.656	One chronic conditions	1	Health better than age/gender	Average self-assesed health	Yes	1	1	0	0	1	1
64	Female	55-64	0	1	0	Secondary	Widowed	0	0	0	1	1	Some chronic desease	0	0	0	0	0	0	0	0	0	0	none	2	1	1	2	2	21122	60	2	0.656	No chronic conditions	1	Health better than age/gender	Good self-assesed health	No	1	1	0	0	1	1
57	Male	55-64	0	1	0	Secondary	Married	1	1	0	1	1	Some chronic desease	0	0	0	0	0	0	0	0	0	0	none	2	1	1	2	2	21122	60	3	0.656	No chronic conditions	0	Health same than age/gender	Average self-assesed health	No	1	1	0	0	1	1
55	Male	55-64	0	1	0	Secondary	Widowed	1	1	0	1	0	Some chronic desease	0	0	0	0	0	0	0	0	1	0	spine	2	1	1	2	2	21122	90	3	0.656	One chronic conditions	0	Health worse than age/gender	Average self-assesed health	No	1	1	0	0	1	1
50	Female	45-54	0	1	0	Secondary	Widowed	1	1	0	1	0	Some chronic desease	0	0	0	0	1	1	0	0	0	0	allergy	2	1	1	2	2	21122	65	3	0.656	Two chronic conditions	1	Health same than age/gender	Average self-assesed health	Yes	1	1	0	0	1	1
60	Male	55-64	0	1	0	Secondary	Married	0	0	0	1	0	Some chronic desease	0	0	0	0	0	0	0	0	0	1	other	2	1	1	2	2	21122	60	4	0.656	One chronic conditions	0	Health same than age/gender	Bad self-assesed health	No	1	1	0	0	1	1
78	Male	>75	1	0	0	Primary	Married	1	0	0	0	0	No chronic desease	0	0	0	0	0	0	0	0	0	0	none	2	1	1	2	2	21122	60	2	0.656	No chronic conditions	1	Health same than age/gender	Good self-assesed health	No	1	1	0	0	1	1
72	Male	65-74	0	1	0	Secondary	Married	0	1	0	1	1	Some chronic desease	0	0	0	0	0	0	0	0	0	0	none	2	1	1	2	2	21122	70	3	0.656	No chronic conditions	1	Health better than age/gender	Average self-assesed health	No	1	1	0	0	1	1
65	Female	65-74	0	1	0	Secondary	Widowed	1	1	0	1	0	Some chronic desease	0	0	0	1	0	0	0	1	0	0	cancer	2	1	1	2	2	21122	40	3	0.656	Two chronic conditions	1	Health same than age/gender	Average self-assesed health	Yes	1	1	0	0	1	1
66	Male	65-74	0	1	0	Secondary	Married	0	0	1	1	0	Some chronic desease	1	0	0	0	0	0	0	0	0	0	heart	2	1	1	2	2	21122	50	4	0.656	One chronic conditions	1	Health same than age/gender	Bad self-assesed health	Yes	1	1	0	0	1	1
60	Female	55-64	0	1	0	Secondary	Married	0	1	0	1	0	Some chronic desease	1	0	0	0	0	0	0	0	0	0	heart	2	1	1	2	2	21122	50	3	0.656	One chronic conditions	1	Health same than age/gender	Average self-assesed health	Yes	1	1	0	0	1	1
53	Female	45-54	0	1	0	Secondary	Married	1	1	0	1	1	Some chronic desease	0	0	0	0	0	0	0	0	0	0	none	2	1	1	2	2	21122	50	4	0.656	No chronic conditions	1	Health worse than age/gender	Bad self-assesed health	Yes	1	1	0	0	1	1
52	Female	45-54	0	0	1	Higher	Divorced	1	0	0	1	0	Some chronic desease	1	0	0	0	0	0	0	0	0	1	other	2	1	1	2	2	21122	40	3	0.656	Two chronic conditions	1	Health same than age/gender	Average self-assesed health	Yes	1	1	0	0	1	1
63	Female	55-64	0	1	0	Secondary	Widowed	1	1	0	1	0	Some chronic desease	1	0	0	0	0	0	0	0	0	0	heart	2	1	1	2	2	21122	50	3	0.656	One chronic conditions	1	Health same than age/gender	Average self-assesed health	No	1	1	0	0	1	1
80	Female	>75	0	0	1	Higher	Married	1	0	0	1	0	Some chronic desease	1	0	0	0	0	0	0	0	1	0	spine	2	1	1	2	2	21122	50	3	0.656	Two chronic conditions	1	Health better than age/gender	Average self-assesed health	No	1	1	0	0	1	1
42	Female	35-44	0	1	0	Secondary	Married	0	1	1	1	0	Some chronic desease	0	0	0	0	0	0	0	1	0	0	cancer	2	1	1	2	3	21123	20	5	0.222	One chronic conditions	1	Health worse than age/gender	Bad self-assesed health	Yes	1	1	0	0	1	1
53	Male	45-54	0	1	0	Secondary	Divorced	1	1	0	1	1	Some chronic desease	0	0	0	0	0	0	0	0	0	0	none	2	1	1	2	3	21123	60	3	0.222	No chronic conditions	1	Health same than age/gender	Average self-assesed health	No	1	1	0	0	1	1
63	Female	55-64	0	1	0	Secondary	Married	1	0	0	1	0	Some chronic desease	0	0	0	0	0	0	0	0	0	1	other	2	1	1	3	2	21132	50	3	0.124	One chronic conditions	1	Health same than age/gender	Average self-assesed health	No	1	1	0	0	1	1
54	Male	45-54	1	0	0	Primary	Married	0	1	0	0	0	No chronic desease	0	0	0	0	0	0	0	0	0	0	none	2	1	2	1	1	21211	6	3	0.814	No chronic conditions	1		Average self-assesed health	Yes	1	1	0	1	0	0
64	Female	55-64	1	0	0	Primary	Married	0	1	0	1	0	Some chronic desease	0	0	0	0	1	0	0	0	0	0	gastro	2	1	2	1	1	21211	50	3	0.814	One chronic conditions	1	Health same than age/gender	Average self-assesed health	No	1	1	0	1	0	0
80	Female	>75	1	0	0	Primary	Widowed	1	1	0	1	1	Some chronic desease	0	0	0	0	0	0	0	0	0	0	none	2	1	2	1	1	21211	50	3	0.814	No chronic conditions	1	Health same than age/gender	Average self-assesed health	Yes	1	1	0	1	0	0
54	Male	45-54	0	0	1	Higher	Married	0	1	0	1	1	Some chronic desease	0	0	0	0	0	0	0	0	0	0	none	2	1	2	1	1	21211	6		0.814	No chronic conditions	1	Health same than age/gender		Yes	1	1	0	1	0	0
66	Male	65-74	1	0	0	Primary	Married	0	0	0	0	0	No chronic desease	0	0	0	0	0	0	0	0	0	0	none	2	1	2	1	1	21211	70	3	0.814	No chronic conditions	1	Health better than age/gender	Average self-assesed health	Yes	1	1	0	1	0	0
59	Female	55-64	0	0	1	Higher	Single	0	0	0	1	0	Some chronic desease	1	0	0	0	0	0	1	0	0	0	ent	2	1	2	1	1	21211	70	3	0.814	Two chronic conditions	1	Health same than age/gender	Average self-assesed health	Yes	1	1	0	1	0	0
40	Female	35-44	1	0	0	Primary	Married	1	0	0	0	0	No chronic desease	0	0	0	0	0	0	0	0	0	0	none	2	1	2	1	2	21212	85	3	0.743	No chronic conditions	0	Health better than age/gender	Average self-assesed health	No	1	1	0	1	0	1
78	Female	>75	1	0	0	Primary	Widowed	0	0	0	0	0	No chronic desease	0	0	0	0	0	0	0	0	0	0	none	2	1	2	1	2	21212	70	3	0.743	No chronic conditions	1	Health same than age/gender	Average self-assesed health	No	1	1	0	1	0	1
26	Female	25-34	0	1	0	Secondary	Single	0	0	0	1	0	Some chronic desease	1	0	0	0	1	0	0	0	0	0	gastro	2	1	2	1	2	21212	50	3	0.743	Two chronic conditions	0	Health worse than age/gender	Average self-assesed health	No	1	1	0	1	0	1
55	Female	55-64	0	1	0	Secondary	Widowed	0	1	0	0	0	No chronic desease	0	0	0	0	0	0	0	0	0	0	none	2	1	2	1	2	21212	50	3	0.743	No chronic conditions	1		Average self-assesed health	Yes	1	1	0	1	0	1
79	Female	>75	0	1	0	Secondary	Widowed	0	0	0	1	0	Some chronic desease	1	0	0	0	0	0	0	0	0	0	heart	2	1	2	1	2	21212	60	3	0.743	One chronic conditions	1	Health better than age/gender	Average self-assesed health	No	1	1	0	1	0	1
70	Female	65-74	0	0	1	Higher	Widowed	1	1	0	1	0	Some chronic desease	1	0	0	0	0	1	0	0	0	1	other	2	1	2	1	3	21213	50	3	0.309	Three or more chronic conditions	0	Health same than age/gender	Average self-assesed health	Yes	1	1	0	1	0	1
64	Male	55-64	0	0	1	Higher	Married	1	0	1	1	1	Some chronic desease	0	0	0	0	0	0	0	0	0	0	none	2	1	2	2	1	21221	75	3	0.691	No chronic conditions	1	Health worse than age/gender	Average self-assesed health	Yes	1	1	0	1	1	0
56	Female	55-64	0	1	0	Secondary	Married	0	0	0	1	0	Some chronic desease	0	0	0	0	0	1	1	0	1	0	spine	2	1	2	2	1	21221	50	3	0.691	Three or more chronic conditions	1	Health worse than age/gender	Average self-assesed health	Yes	1	1	0	1	1	0
76	Male	>75	0	1	0	Secondary	Married	0	0	1	1	0	Some chronic desease	1	0	0	0	1	0	0	0	1	0	spine	2	1	2	2	1	21221	40	3	0.691	Three or more chronic conditions	0	Health same than age/gender	Average self-assesed health	Yes	1	1	0	1	1	0
66	Male	65-74	0	0	1	Higher	Married	1	0	0	1	0	Some chronic desease	0	0	0	0	1	0	0	0	0	0	gastro	2	1	2	2	1	21221	80	3	0.691	One chronic conditions	1	Health same than age/gender	Average self-assesed health	No	1	1	0	1	1	0
49	Female	45-54	0	1	0	Secondary	Married	0	0	0	1	0	Some chronic desease	1	0	0	0	0	0	0	0	1	1	other	2	1	2	2	1	21221	65	3	0.691	Three or more chronic conditions	0	Health worse than age/gender	Average self-assesed health	Yes	1	1	0	1	1	0
79	Male	>75	0	0	1	Higher	Married	1	0	0	1	0	Some chronic desease	1	0	0	0	0	0	0	0	0	0	heart	2	1	2	2	1	21221	40	4	0.691	One chronic conditions	0	Health worse than age/gender	Bad self-assesed health	Yes	1	1	0	1	1	0
73	Male	65-74	0	1	0	Secondary	Married	0	0	0	1	0	Some chronic desease	1	0	0	0	0	0	0	0	1	0	spine	2	1	2	2	1	21221	40	3	0.691	Two chronic conditions	0	Health same than age/gender	Average self-assesed health	Yes	1	1	0	1	1	0
74	Male	65-74	0	0	1	Higher	Married	0	0	0	1	1	Some chronic desease	0	0	0	0	0	0	0	0	0	0	none	2	1	2	2	1	21221	50	3	0.691	No chronic conditions	1	Health same than age/gender	Average self-assesed health	Yes	1	1	0	1	1	0
45	Female	45-54	1	0	0	Primary	Married	0	0	0	1	0	Some chronic desease	1	0	0	0	0	0	0	0	1	0	spine	2	1	2	2	1	21221	75	4	0.691	Two chronic conditions	1	Health worse than age/gender	Bad self-assesed health	No	1	1	0	1	1	0
81	Female	>75	0	0	1	Higher	Widowed	0	0	1	1	0	Some chronic desease	1	0	0	0	0	0	0	0	0	0	heart	2	1	2	2	1	21221	40	4	0.691	One chronic conditions	0	Health same than age/gender	Bad self-assesed health	No	1	1	0	1	1	0
65	Male	65-74	1	0	0	Primary	Married	0	0	0	1	0	Some chronic desease	0	0	0	1	0	0	0	0	0	0	kidney	2	1	2	2	1	21221	70	3	0.691	One chronic conditions	1	Health same than age/gender	Average self-assesed health	No	1	1	0	1	1	0
83	Male	>75	0	1	0	Secondary	Married	0	0	0	1	0	Some chronic desease	1	1	0	0	0	0	0	0	0	0	lung	2	1	2	2	1	21221	50	4	0.691	Two chronic conditions	1	Health same than age/gender	Bad self-assesed health		1	1	0	1	1	0
65	Male	65-74	0	1	0	Secondary	Married	0	1	0	1	0	Some chronic desease	1	0	0	0	0	0	0	0	0	0	heart	2	1	2	2	1	21221	40	3	0.691	One chronic conditions	1	Health same than age/gender	Average self-assesed health		1	1	0	1	1	0
72	Female	65-74	0	0	1	Higher	Widowed	0	0	0	1	0	Some chronic desease	1	0	0	0	0	0	0	1	1	0	spine	2	1	2	2	1	21221	50	3	0.691	Three or more chronic conditions	1	Health better than age/gender	Average self-assesed health	Yes	1	1	0	1	1	0
63	Male	55-64	0	1	0	Secondary	Married	0	1	1	1	0	Some chronic desease	1	0	0	0	0	0	0	0	0	0	heart	2	1	2	2	1	21221	30	4	0.691	One chronic conditions	1	Health worse than age/gender	Bad self-assesed health		1	1	0	1	1	0
60	Female	55-64	0	0	1	Higher	Married	0	0	0	1	0	Some chronic desease	1	1	0	0	0	0	0	0	1	0	spine	2	1	2	2	1	21221	30	4	0.691	Three or more chronic conditions	1	Health same than age/gender	Bad self-assesed health	Yes	1	1	0	1	1	0
30	Male	25-34	0	1	0	Secondary	Divorced	0	0	1	0	0	No chronic desease	0	0	0	0	0	0	0	0	0	0	none	2	1	2	2	1	21221	70	2	0.691	No chronic conditions	0	Health same than age/gender	Good self-assesed health	Yes	1	1	0	1	1	0
66	Female	65-74	0	0	1	Higher	Married	1	0	0	1	0	Some chronic desease	0	0	0	0	1	0	0	0	0	0	gastro	2	1	2	2	1	21221	65	3	0.691	One chronic conditions	1	Health same than age/gender	Average self-assesed health	No	1	1	0	1	1	0
61	Female	55-64	0	1	0	Secondary	Married	0	1	0	1	0	Some chronic desease	0	0	0	0	1	0	0	0	1	0	spine	2	1	2	2	1	21221	65	4	0.691	Two chronic conditions	1	Health same than age/gender	Bad self-assesed health	Yes	1	1	0	1	1	0
73	Male	65-74	0	0	1	Higher	Married	1	0	0	1	0	Some chronic desease	1	0	0	0	1	0	0	0	0	0	gastro	2	1	2	2	1	21221	70	3	0.691	Two chronic conditions	1	Health same than age/gender	Average self-assesed health	Yes	1	1	0	1	1	0
56	Female	55-64	0	1	0	Secondary	Widowed	1	0	0	1	0	Some chronic desease	0	1	0	0	0	1	0	0	1	0	spine	2	1	2	2	1	21221	30	4	0.691	Three or more chronic conditions	0	Health worse than age/gender	Bad self-assesed health	Yes	1	1	0	1	1	0
46	Female	45-54	0	0	1	Higher	Married	0	0	0	1	0	Some chronic desease	1	0	0	0	0	0	0	0	1	1	other	2	1	2	2	1	21221	50	3	0.691	Three or more chronic conditions	1	Health same than age/gender	Average self-assesed health	Yes	1	1	0	1	1	0
77	Male	>75	0	1	0	Secondary	Married	0	0	0	1	0	Some chronic desease	0	0	0	0	0	0	0	0	0	1	other	2	1	2	2	1	21221	60	3	0.691	One chronic conditions	0	Health same than age/gender	Average self-assesed health	No	1	1	0	1	1	0
42	Female	35-44	0	1	0	Secondary	Married	1	1	0	1	0	Some chronic desease	1	0	0	1	0	0	0	0	0	1	other	2	1	2	2	2	21222	41	4	0.62	Three or more chronic conditions	0	Health same than age/gender	Bad self-assesed health	Yes	1	1	0	1	1	1
58	Female	55-64	0	0	1	Higher	Widowed	1	0	0	1	0	Some chronic desease	0	0	0	0	0	0	1	0	0	0	ent	2	1	2	2	2	21222	50	3	0.62	One chronic conditions	1	Health same than age/gender	Average self-assesed health	No	1	1	0	1	1	1
52	Female	45-54	0	1	0	Secondary	Married	1	0	0	0	0	No chronic desease	0	0	0	0	0	0	0	0	0	0	none	2	1	2	2	2	21222	50	3	0.62	No chronic conditions	1	Health worse than age/gender	Average self-assesed health	No	1	1	0	1	1	1
56	Female	55-64	0	0	1	Higher	Married	0	1	0	1	1	Some chronic desease	0	0	0	0	0	0	0	0	0	0	none	2	1	2	2	2	21222	5	3	0.62	No chronic conditions	1	Health worse than age/gender	Average self-assesed health	Yes	1	1	0	1	1	1
62	Male	55-64	0	1	0	Secondary	Married	0	0	0	1	0	Some chronic desease	1	0	0	0	0	0	0	0	1	0	spine	2	1	2	2	2	21222	60	3	0.62	Two chronic conditions	1	Health same than age/gender	Average self-assesed health	Yes	1	1	0	1	1	1
69	Female	65-74	0	1	0	Secondary	Married	0	0	0	1	0	Some chronic desease	1	0	0	0	1	0	1	0	0	0	ent	2	1	2	2	2	21222	40	3	0.62	Three or more chronic conditions	1	Health same than age/gender	Average self-assesed health	Yes	1	1	0	1	1	1
47	Female	45-54	1	0	0	Primary	Divorced	1	0	0	1	0	Some chronic desease	0	0	1	1	0	0	0	0	0	0	kidney	2	1	2	2	2	21222	50	4	0.62	Two chronic conditions	1	Health worse than age/gender	Bad self-assesed health	Yes	1	1	0	1	1	1
49	Male	45-54	0	1	0	Secondary	Married	0	1	0	1	0	Some chronic desease	1	0	0	0	0	0	0	0	0	0	heart	2	1	2	2	2	21222	50	4	0.62	One chronic conditions	1	Health worse than age/gender	Bad self-assesed health	Yes	1	1	0	1	1	1
52	Female	45-54	1	0	0	Primary	Married	1	0	1	1	0	Some chronic desease	1	0	0	0	0	0	0	0	0	0	heart	2	1	2	2	2	21222	50	4	0.62	One chronic conditions	1	Health worse than age/gender	Bad self-assesed health	No	1	1	0	1	1	1
63	Female	55-64	0	1	0	Secondary	Married	0	0	0	1	0	Some chronic desease	1	0	0	0	0	0	0	0	0	1	other	2	1	2	2	2	21222	60	3	0.62	Two chronic conditions	1	Health same than age/gender	Average self-assesed health	No	1	1	0	1	1	1
56	Female	55-64	0	1	0	Secondary	Married	0	1	0	1	0	Some chronic desease	0	0	1	0	1	0	0	0	0	1	other	2	1	2	2	2	21222	65	4	0.62	Three or more chronic conditions	1	Health worse than age/gender	Bad self-assesed health	Yes	1	1	0	1	1	1
60	Male	55-64	1	0	0	Primary	Married	1	1	0	1	1	Some chronic desease	0	0	0	0	0	0	0	0	0	0	none	2	1	2	2	2	21222	40	4	0.62	No chronic conditions	1	Health worse than age/gender	Bad self-assesed health	Yes	1	1	0	1	1	1
62	Male	55-64	0	0	1	Higher	Married	0	1	0	1	0	Some chronic desease	1	0	0	0	0	0	0	0	0	0	heart	2	1	2	2	2	21222	50	4	0.62	One chronic conditions	1	Health worse than age/gender	Bad self-assesed health	Yes	1	1	0	1	1	1
82	Female	>75	0	0	1	Higher	Widowed	0	0	1	1	0	Some chronic desease	1	0	1	0	0	0	0	0	1	0	spine	2	1	2	2	2	21222	30	4	0.62	Three or more chronic conditions	1	Health worse than age/gender	Bad self-assesed health	Yes	1	1	0	1	1	1
43	Male	35-44	1	0	0	Primary	Married	0	1	0	0	0	No chronic desease	0	0	0	0	0	0	0	0	0	0	none	2	1	2	2	2	21222	80	3	0.62	No chronic conditions	0	Health same than age/gender	Average self-assesed health	No	1	1	0	1	1	1
62	Female	55-64	0	1	0	Secondary	Divorced	0	0	1	1	0	Some chronic desease	0	0	0	0	1	0	0	0	0	0	gastro	2	1	2	2	2	21222	60	4	0.62	One chronic conditions	1	Health same than age/gender	Bad self-assesed health	Yes	1	1	0	1	1	1
60	Male	55-64	1	0	0	Primary	Married	0	0	0	0	0	No chronic desease	0	0	0	0	0	0	0	0	0	0	none	2	1	2	2	2	21222	50	3	0.62	No chronic conditions	0	Health same than age/gender	Average self-assesed health	Yes	1	1	0	1	1	1
24	Male	18-24	0	1	0	Secondary	Single	0	1	0	1	0	Some chronic desease	0	0	1	0	1	0	0	0	0	0	gastro	2	1	2	2	2	21222	55	4	0.62	Two chronic conditions	1	Health worse than age/gender	Bad self-assesed health	No	1	1	0	1	1	1
73	Male	65-74	0	1	0	Secondary	Married	0	1	0	1	0	Some chronic desease	1	0	1	1	0	0	0	0	1	0	spine	2	1	2	2	2	21222	40	4	0.62	Three or more chronic conditions	1		Bad self-assesed health	Yes	1	1	0	1	1	1
59	Female	55-64	0	0	1	Higher	Widowed	1	0	0	1	0	Some chronic desease	1	0	0	0	0	0	0	0	0	0	heart	2	1	2	2	2	21222	50	3	0.62	One chronic conditions	1	Health worse than age/gender	Average self-assesed health	Yes	1	1	0	1	1	1
42	Female	35-44	0	0	1	Higher	Married	0	1	0	1	0	Some chronic desease	0	0	0	0	0	0	0	0	1	0	spine	2	1	2	2	2	21222	60	3	0.62	One chronic conditions	1	Health same than age/gender	Average self-assesed health	Yes	1	1	0	1	1	1
62	Female	55-64	0	0	1	Higher	Divorced	0	1	0	1	0	Some chronic desease	1	0	0	0	1	0	0	0	1	0	spine	2	1	2	2	2	21222	60	3	0.62	Three or more chronic conditions	1	Health same than age/gender	Average self-assesed health	No	1	1	0	1	1	1
82	Male	>75	0	1	0	Secondary	Widowed	0	1	0	1	0	Some chronic desease	0	0	0	0	1	0	0	0	0	0	gastro	2	1	2	2	2	21222	50	3	0.62	One chronic conditions	1	Health same than age/gender	Average self-assesed health	Yes	1	1	0	1	1	1
45	Male	45-54	0	1	0	Secondary	Married	0	0	0	0	0	No chronic desease	0	0	0	0	0	0	0	0	0	0	none	2	1	2	2	2	21222	40	2	0.62	No chronic conditions	1	Health better than age/gender	Good self-assesed health	No	1	1	0	1	1	1
62	Female	55-64	0	1	0	Secondary	Divorced	0	1	0	1	0	Some chronic desease	1	0	0	1	0	0	0	0	1	0	spine	2	1	2	2	2	21222	50	4	0.62	Three or more chronic conditions	1	Health same than age/gender	Bad self-assesed health	Yes	1	1	0	1	1	1
50	Female	45-54	0	1	0	Secondary	Widowed	1	0	0	1	0	Some chronic desease	0	0	0	0	1	1	0	0	1	0	spine	2	1	2	2	2	21222	40	4	0.62	Three or more chronic conditions	1		Bad self-assesed health	No	1	1	0	1	1	1
56	Male	55-64	0	0	1	Higher	Married	0	0	1	1	1	Some chronic desease	0	0	0	0	0	0	0	0	0	0	none	2	1	2	2	2	21222	70	3	0.62	No chronic conditions	1	Health worse than age/gender	Average self-assesed health	No	1	1	0	1	1	1
78	Male	>75	1	0	0	Primary	Married	0	1	1	1	0	Some chronic desease	1	0	0	0	0	0	0	0	0	0	heart	2	1	2	2	2	21222	50	3	0.62	One chronic conditions	1	Health same than age/gender	Average self-assesed health	Yes	1	1	0	1	1	1
55	Female	55-64	1	0	0	Primary	Married	1	1	0	1	0	Some chronic desease	1	0	0	0	0	0	0	0	0	0	heart	2	1	2	2	2	21222	50	3	0.62	One chronic conditions	0	Health same than age/gender	Average self-assesed health	Yes	1	1	0	1	1	1
77	Female	>75	0	1	0	Secondary	Widowed	0	0	0	1	0	Some chronic desease	1	0	0	0	0	0	0	0	1	0	spine	2	1	2	2	2	21222	50	3	0.62	Two chronic conditions	1	Health same than age/gender	Average self-assesed health	No	1	1	0	1	1	1
89	Female	>75	0	1	0	Secondary	Widowed	1	0	0	1	0	Some chronic desease	0	0	0	0	0	0	0	0	0	1	other	2	1	2	2	2	21222	50	3	0.62	One chronic conditions	0	Health better than age/gender	Average self-assesed health	No	1	1	0	1	1	1
64	Male	55-64	0	0	1	Higher	Married	0	0	1	1	0	Some chronic desease	1	0	0	0	0	0	0	0	1	0	spine	2	1	2	2	2	21222	55	3	0.62	Two chronic conditions	0	Health same than age/gender	Average self-assesed health	Yes	1	1	0	1	1	1
64	Female	55-64	0	0	1	Higher	Widowed	1	0	1	1	0	Some chronic desease	1	0	0	0	0	0	0	0	1	0	spine	2	1	2	2	2	21222	30	3	0.62	Two chronic conditions	1	Health worse than age/gender	Average self-assesed health	No	1	1	0	1	1	1
66	Female	65-74	0	1	0	Secondary	Married	1	1	1	1	0	Some chronic desease	1	0	1	1	1	0	0	0	1	0	spine	2	1	2	2	2	21222	30	4	0.62	Three or more chronic conditions	1	Health same than age/gender	Bad self-assesed health	Yes	1	1	0	1	1	1
66	Male	65-74	1	0	0	Primary	Married	0	1	0	1	0	Some chronic desease	1	0	0	0	0	0	0	0	0	0	heart	2	1	2	2	2	21222	75	3	0.62	One chronic conditions	1	Health same than age/gender	Average self-assesed health	No	1	1	0	1	1	1
65	Female	65-74	1	0	0	Primary	Married	1	1	0	1	0	Some chronic desease	1	0	0	0	0	1	0	0	0	0	allergy	2	1	2	2	2	21222	40	4	0.62	Two chronic conditions	1	Health same than age/gender	Bad self-assesed health	Yes	1	1	0	1	1	1
53	Female	45-54	1	0	0	Primary	Married	1	0	0	0	0	No chronic desease	0	0	0	0	0	0	0	0	0	0	none	2	1	2	2	2	21222	70	2	0.62	No chronic conditions	0	Health same than age/gender	Good self-assesed health		1	1	0	1	1	1
69	Female	65-74	0	0	1	Higher	Widowed	0	0	1	1	0	Some chronic desease	1	0	0	0	0	0	0	0	0	0	heart	2	1	2	2	2	21222	40	3	0.62	One chronic conditions	1	Health same than age/gender	Average self-assesed health	Yes	1	1	0	1	1	1
66	Female	65-74	1	0	0	Primary	Married	1	1	0	1	0	Some chronic desease	1	0	0	0	0	0	0	0	0	0	heart	2	1	2	2	2	21222	30	3	0.62	One chronic conditions	0	Health worse than age/gender	Average self-assesed health	Yes	1	1	0	1	1	1
46	Female	45-54	0	0	1	Higher	Widowed	0	1	0	1	0	Some chronic desease	0	0	0	0	0	0	1	0	0	0	ent	2	1	2	2	2	21222	70	3	0.62	One chronic conditions	1	Health worse than age/gender	Average self-assesed health	Yes	1	1	0	1	1	1
54	Female	45-54	0	1	0	Secondary	Married	1	0	1	1	0	Some chronic desease	1	0	0	0	0	0	0	0	0	0	heart	2	1	2	2	2	21222	35	3	0.62	One chronic conditions	0	Health same than age/gender	Average self-assesed health	Yes	1	1	0	1	1	1
39	Female	35-44	1	0	0	Primary	Single	1	1	1	1	0	Some chronic desease	1	0	0	0	0	0	0	0	0	0	heart	2	1	2	2	2	21222	40	4	0.62	One chronic conditions	1	Health worse than age/gender	Bad self-assesed health		1	1	0	1	1	1
50	Male	45-54	1	0	0	Primary	Divorced	0	1	0	1	1	Some chronic desease	0	0	0	0	0	0	0	0	0	0	none	2	1	2	2	2	21222	60	3	0.62	No chronic conditions	0	Health worse than age/gender	Average self-assesed health	Yes	1	1	0	1	1	1
58	Female	55-64	1	0	0	Primary	Married	0	1	0	1	0	Some chronic desease	0	0	0	0	0	0	0	0	0	0	none	2	1	2	2	2	21222	50	4	0.62	No chronic conditions	1	Health same than age/gender	Bad self-assesed health	Yes	1	1	0	1	1	1
51	Male	45-54	0	1	0	Secondary	Married	0	1	0	1	0	Some chronic desease	1	0	0	0	0	0	0	0	0	0	heart	2	1	2	2	2	21222	50	3	0.62	One chronic conditions	1	Health same than age/gender	Average self-assesed health	No	1	1	0	1	1	1
55	Female	55-64	1	0	0	Primary	Divorced	1	0	0	1	0	Some chronic desease	0	1	0	0	0	0	0	0	1	0	spine	2	1	2	2	2	21222	60	3	0.62	Two chronic conditions	0	Health better than age/gender	Average self-assesed health		1	1	0	1	1	1
52	Female	45-54	1	0	0	Primary	Married	0	0	0	1	0	Some chronic desease	1	0	0	0	0	1	0	0	1	0	spine	2	1	2	2	2	21222	80	3	0.62	Three or more chronic conditions	1	Health same than age/gender	Average self-assesed health	Yes	1	1	0	1	1	1
72	Male	65-74	1	0	0	Primary	Widowed	1	1	0	1	0	Some chronic desease	1	0	0	0	1	0	0	0	1	0	spine	2	1	2	2	2	21222	40	4	0.62	Three or more chronic conditions	0	Health same than age/gender	Bad self-assesed health	Yes	1	1	0	1	1	1
59	Female	55-64	1	0	0	Primary	Divorced	1	1	0	1	0	Some chronic desease	1	0	0	1	0	0	0	0	0	0	kidney	2	1	2	2	2	21222	65	3	0.62	Two chronic conditions	1	Health same than age/gender	Average self-assesed health	Yes	1	1	0	1	1	1
66	Female	65-74	1	0	0	Primary	Widowed	1	1	0	1	0	Some chronic desease	0	0	1	1	0	0	0	0	1	0	spine	2	1	2	2	2	21222	25	3	0.62	Three or more chronic conditions	0	Health same than age/gender	Average self-assesed health	No	1	1	0	1	1	1
65	Female	65-74	0	0	1	Higher	Divorced	1	0	0	1	0	Some chronic desease	0	1	1	1	1	1	1	0	1	0	spine	2	1	2	2	2	21222	40	3	0.62	Three or more chronic conditions	1	Health same than age/gender	Average self-assesed health	No	1	1	0	1	1	1
35	Female	35-44	0	0	1	Higher	Married	0	0	0	1	0	Some chronic desease	0	0	0	0	1	0	0	0	1	0	spine	2	1	2	2	2	21222	60	3	0.62	Two chronic conditions	0	Health same than age/gender	Average self-assesed health	No	1	1	0	1	1	1
57	Female	55-64	0	0	1	Higher	Married	0	1	0	1	0	Some chronic desease	0	1	0	0	0	0	0	0	0	0	lung	2	1	2	2	2	21222	60	3	0.62	One chronic conditions	1	Health same than age/gender	Average self-assesed health	Yes	1	1	0	1	1	1
67	Female	65-74	0	0	1	Higher	Married	0	1	1	1	0	Some chronic desease	1	0	1	1	0	0	0	1	0	1	other	2	1	2	2	2	21222	40	4	0.62	Three or more chronic conditions	1	Health worse than age/gender	Bad self-assesed health	Yes	1	1	0	1	1	1
51	Female	45-54	0	0	1	Higher	Married	0	1	0	1	0	Some chronic desease	0	0	0	1	0	0	0	0	0	0	kidney	2	1	2	2	2	21222	80	3	0.62	One chronic conditions	1	Health same than age/gender	Average self-assesed health	Yes	1	1	0	1	1	1
63	Female	55-64	0	1	0	Secondary	Divorced	0	1	0	1	0	Some chronic desease	0	0	0	0	0	0	0	0	1	0	spine	2	1	2	2	2	21222	4	3	0.62	One chronic conditions	1	Health same than age/gender	Average self-assesed health	Yes	1	1	0	1	1	1
35	Female	35-44	0	0	1	Higher	Divorced	0	0	0	0	0	No chronic desease	0	0	0	0	0	0	0	0	0	0	none	2	1	2	2	2	21222	60	3	0.62	No chronic conditions	1	Health same than age/gender	Average self-assesed health	No	1	1	0	1	1	1
60	Male	55-64	1	0	0	Primary	Married	1	0	0	0	0	No chronic desease	0	0	0	0	0	0	0	0	0	0	none	2	1	2	2	2	21222	50	3	0.62	No chronic conditions	0	Health better than age/gender	Average self-assesed health	No	1	1	0	1	1	1
59	Female	55-64	1	0	0	Primary	Widowed	1	1	0	1	0	Some chronic desease	0	0	0	0	0	0	0	0	0	0	none	2	1	2	2	2	21222	50	3	0.62	No chronic conditions	0	Health better than age/gender	Average self-assesed health	Yes	1	1	0	1	1	1
72	Male	65-74	1	0	0	Primary	Married	1	0	0	1	0	Some chronic desease	1	0	0	0	0	0	0	0	0	0	heart	2	1	2	2	2	21222	30	4	0.62	One chronic conditions	1	Health worse than age/gender	Bad self-assesed health	Yes	1	1	0	1	1	1
61	Female	55-64	0	1	0	Secondary	Married	0	1	0	1	0	Some chronic desease	1	0	0	0	1	0	0	0	0	1	other	2	1	2	2	2	21222	70	4	0.62	Three or more chronic conditions	1	Health worse than age/gender	Bad self-assesed health	Yes	1	1	0	1	1	1
67	Female	65-74	0	1	0	Secondary	Married	0	0	0	0	0	No chronic desease	0	0	0	0	0	0	0	0	0	0	none	2	1	2	2	2	21222	55	3	0.62	No chronic conditions	1	Health same than age/gender	Average self-assesed health	No	1	1	0	1	1	1
63	Female	55-64	0	1	0	Secondary	Married	0	0	0	0	0	No chronic desease	0	0	0	0	0	0	0	0	0	0	none	2	1	2	2	2	21222	70	3	0.62	No chronic conditions	1	Health same than age/gender	Average self-assesed health	Yes	1	1	0	1	1	1
55	Female	55-64	0	1	0	Secondary	Divorced	1	1	0	1	0	Some chronic desease	0	0	0	0	0	0	0	0	1	0	spine	2	1	2	2	2	21222	40	4	0.62	One chronic conditions	1	Health same than age/gender	Bad self-assesed health	Yes	1	1	0	1	1	1
47	Male	45-54	0	1	0	Secondary	Divorced	1	0	0	0	0	No chronic desease	0	0	0	0	0	0	0	0	0	0	none	2	1	2	2	2	21222	70	3	0.62	No chronic conditions	0	Health same than age/gender	Average self-assesed health	No	1	1	0	1	1	1
61	Female	55-64	0	1	0	Secondary	Married	0	1	1	1	0	Some chronic desease	0	0	0	0	1	1	0	0	1	0	spine	2	1	2	2	3	21223	40	3	0.186	Three or more chronic conditions	1	Health worse than age/gender	Average self-assesed health	Yes	1	1	0	1	1	1
77	Female	>75	1	0	0	Primary	Widowed	1	0	0	1	0	Some chronic desease	1	0	1	0	0	0	0	0	0	0	liver	2	1	2	2	3	21223	40	3	0.186	Two chronic conditions	0	Health same than age/gender	Average self-assesed health		1	1	0	1	1	1
83	Female	>75	1	0	0	Primary	Widowed	0	0	0	1	1	Some chronic desease	0	0	0	0	0	0	0	0	0	0	none	2	1	2	3	2	21232	35	4	0.088	No chronic conditions	0	Health same than age/gender	Bad self-assesed health	Yes	1	1	0	1	1	1
50	Female	45-54	1	0	0	Primary	Widowed	1	1	0	1	1	Some chronic desease	0	0	0	0	0	0	0	0	0	0	none	2	1	2	3	3	21233	45	4	-0.077	No chronic conditions	1	Health worse than age/gender	Bad self-assesed health	No	1	1	0	1	1	1
72	Female	65-74	1	0	0	Primary	Married	0	0	0	0	0	No chronic desease	0	0	0	0	0	0	0	0	0	0	none	2	2	1	1	1	22111	70	3	0.746	No chronic conditions	1	Health worse than age/gender	Average self-assesed health	Yes	1	1	1	0	0	0
60	Female	55-64	0	1	0	Secondary	Divorced	0	0	0	1	0	Some chronic desease	1	0	0	0	0	0	0	0	1	0	spine	2	2	1	1	1	22111	70	3	0.746	Two chronic conditions	1	Health same than age/gender	Average self-assesed health	Yes	1	1	1	0	0	0
67	Female	65-74	1	0	0	Primary	Divorced	1	1	0	0	0	No chronic desease	0	0	0	0	0	0	0	0	0	0	none	2	2	1	2	2	22122	50	4	0.552	No chronic conditions	1	Health same than age/gender	Bad self-assesed health	Yes	1	1	1	0	1	1
56	Female	55-64	0	1	0	Secondary	Widowed	1	0	1	1	1	Some chronic desease	0	0	0	0	0	0	0	0	0	0	none	2	2	1	2	2	22122	70	3	0.552	No chronic conditions	1		Average self-assesed health	No	1	1	1	0	1	1
63	Female	55-64	0	1	0	Secondary	Married	1	1	0	1	0	Some chronic desease	0	0	0	0	0	1	1	0	0	0	ent	2	2	1	2	2	22122	10	3	0.552	Two chronic conditions	1	Health better than age/gender	Average self-assesed health	Yes	1	1	1	0	1	1
56	Female	55-64	0	1	0	Secondary	Married	1	1	0	1	0	Some chronic desease	1	0	0	0	0	0	0	0	0	0	heart	2	2	1	2	2	22122	40	4	0.552	One chronic conditions	1	Health worse than age/gender	Bad self-assesed health	Yes	1	1	1	0	1	1
23	Female	18-24	0	1	0	Secondary	Single	0	0	1	0	0	No chronic desease	0	0	0	0	0	0	0	0	0	0	none	2	2	2	1	1	22211	85	4	0.71	No chronic conditions	1	Health worse than age/gender	Bad self-assesed health		1	1	1	1	0	0
59	Male	55-64	0	1	0	Secondary	Married	1	0	0	1	0	Some chronic desease	0	0	0	0	1	0	0	0	0	0	gastro	2	2	2	1	1	22211	70	3	0.71	One chronic conditions	0	Health same than age/gender	Average self-assesed health	No	1	1	1	1	0	0
68	Female	65-74	0	1	0	Secondary	Married	0	0	0	1	0	Some chronic desease	0	0	0	0	0	0	0	0	0	0	none	2	2	2	1	1	22211	70	3	0.71	No chronic conditions	1	Health same than age/gender	Average self-assesed health		1	1	1	1	0	0
39	Female	35-44	0	0	1	Higher	Married	0	0	1	1	0	Some chronic desease	0	0	0	0	0	1	0	0	0	0	allergy	2	2	2	1	1	22211	55	1	0.71	One chronic conditions	1	Health better than age/gender	Good self-assesed health	Yes	1	1	1	1	0	0
46	Female	45-54	0	1	0	Secondary	Married	0	0	0	0	0	No chronic desease	0	0	0	0	0	0	0	0	0	0	none	2	2	2	1	1	22211	85	2	0.71	No chronic conditions	0	Health same than age/gender	Good self-assesed health	Yes	1	1	1	1	0	0
31	Male	25-34	0	1	0	Secondary	Married	1	0	0	1	0	Some chronic desease	1	0	0	0	0	0	0	0	0	0	heart	2	2	2	1	1	22211	80	3	0.71	One chronic conditions	1	Health same than age/gender	Average self-assesed health	Yes	1	1	1	1	0	0
48	Female	45-54	0	1	0	Secondary	Single	0	0	0	0	0	No chronic desease	0	0	0	0	0	0	0	0	0	0	none	2	2	2	1	1	22211	80	2	0.71	No chronic conditions	1	Health better than age/gender	Good self-assesed health	Yes	1	1	1	1	0	0
58	Female	55-64	1	0	0	Primary	Married	0	1	0	1	0	Some chronic desease	0	0	0	0	0	0	1	0	0	0	ent	2	2	2	1	1	22211	40	3	0.71	One chronic conditions	1	Health same than age/gender	Average self-assesed health	Yes	1	1	1	1	0	0
41	Female	35-44	1	0	0	Primary	Married	1	0	0	1	0	Some chronic desease	0	0	0	0	0	0	0	0	0	1	other	2	2	2	1	1	22211	90	3	0.71	One chronic conditions	0	Health same than age/gender	Average self-assesed health	Yes	1	1	1	1	0	0
26	Male	25-34	0	0	1	Higher	Single	0	0	1	0	0	No chronic desease	0	0	0	0	0	0	0	0	0	0	none	2	2	2	1	1	22211	80	3	0.71	No chronic conditions	1	Health same than age/gender	Average self-assesed health	Yes	1	1	1	1	0	0
61	Female	55-64	0	0	1	Higher	Widowed	0	1	0	1	0	Some chronic desease	1	0	0	0	1	0	1	0	0	0	ent	2	2	2	1	1	22211	30	4	0.71	Three or more chronic conditions	1	Health same than age/gender	Bad self-assesed health	No	1	1	1	1	0	0
28	Male	25-34	1	0	0	Primary	Married	0	1	1	1	0	Some chronic desease	0	0	0	0	0	1	0	0	0	0	allergy	2	2	2	1	1	22211	60	2	0.71	One chronic conditions	1	Health better than age/gender	Good self-assesed health	Yes	1	1	1	1	0	0
19	Male	18-24	1	0	0	Primary	Single	0	1	1	1	0	Some chronic desease	1	0	0	0	0	0	0	0	0	0	heart	2	2	2	1	1	22211	100	2	0.71	One chronic conditions	1	Health better than age/gender	Good self-assesed health	Yes	1	1	1	1	0	0
61	Female	55-64	0	0	1	Higher	Divorced	0	0	0	0	0	No chronic desease	0	0	0	0	0	0	0	0	0	0	none	2	2	2	1	2	22212	70	2	0.639	No chronic conditions	1	Health better than age/gender	Good self-assesed health	Yes	1	1	1	1	0	1
66	Female	65-74	1	0	0	Primary	Married	1	0	1	1	0	Some chronic desease	0	0	0	0	1	0	0	0	0	0	gastro	2	2	2	1	2	22212	60	4	0.639	One chronic conditions	1	Health worse than age/gender	Bad self-assesed health	Yes	1	1	1	1	0	1
53	Female	45-54	0	1	0	Secondary	Married	0	1	0	1	0	Some chronic desease	1	0	0	0	1	0	0	0	0	1	other	2	2	2	1	2	22212	30	3	0.639	Three or more chronic conditions	1	Health worse than age/gender	Average self-assesed health	No	1	1	1	1	0	1
60	Female	55-64	0	1	0	Secondary	Married	1	1	0	1	1	Some chronic desease	0	0	0	0	0	0	0	0	0	0	none	2	2	2	1	2	22212	50	3	0.639	No chronic conditions	0	Health better than age/gender	Average self-assesed health	Yes	1	1	1	1	0	1
43	Male	35-44	0	1	0	Secondary	Married	0	0	0	0	0	No chronic desease	0	0	0	0	0	0	0	0	0	0	none	2	2	2	1	2	22212	80	2	0.639	No chronic conditions	0	Health same than age/gender	Good self-assesed health	Yes	1	1	1	1	0	1
81	Female	>75	0	1	0	Secondary	Married	1	0	1	1	1	Some chronic desease	0	0	0	0	0	0	0	0	0	0	none	2	2	2	2	1	22221	20	5	0.587	No chronic conditions	1	Health worse than age/gender	Bad self-assesed health	Yes	1	1	1	1	1	0
60	Female	55-64	0	1	0	Secondary	Married	0	0	0	0	0	No chronic desease	0	0	0	0	0	0	0	0	0	0	none	2	2	2	2	1	22221	70	2	0.587	No chronic conditions	1	Health same than age/gender	Good self-assesed health		1	1	1	1	1	0
46	Female	45-54	0	0	1	Higher	Married	0	1	0	1	0	Some chronic desease	0	0	0	0	0	0	1	0	0	0	ent	2	2	2	2	1	22221	80	3	0.587	One chronic conditions	0	Health same than age/gender	Average self-assesed health	Yes	1	1	1	1	1	0
70	Female	65-74	0	0	1	Higher	Widowed	0	0	1	1	0	Some chronic desease	1	0	0	0	0	0	0	0	0	0	heart	2	2	2	2	1	22221	50	4	0.587	One chronic conditions	1	Health worse than age/gender	Bad self-assesed health	Yes	1	1	1	1	1	0
79	Female	>75	0	1	0	Secondary	Married	1	0	0	1	0	Some chronic desease	0	0	0	0	0	0	0	0	0	1	other	2	2	2	2	1	22221	20	4	0.587	One chronic conditions	0	Health better than age/gender	Bad self-assesed health	Yes	1	1	1	1	1	0
60	Female	55-64	0	1	0	Secondary	Widowed	0	0	0	0	0	No chronic desease	0	0	0	0	0	0	0	0	0	0	none	2	2	2	2	1	22221	85	2	0.587	No chronic conditions	0	Health better than age/gender	Good self-assesed health	Yes	1	1	1	1	1	0
38	Female	35-44	0	1	0	Secondary	Married	0	0	0	1	0	Some chronic desease	0	0	0	0	0	0	1	0	0	0	ent	2	2	2	2	1	22221	60	3	0.587	One chronic conditions	0	Health same than age/gender	Average self-assesed health	Yes	1	1	1	1	1	0
37	Male	35-44	1	0	0	Primary	Married	0	0	0	0	0	No chronic desease	0	0	0	0	0	0	0	0	0	0	none	2	2	2	2	1	22221	60	4	0.587	No chronic conditions	0	Health worse than age/gender	Bad self-assesed health	No	1	1	1	1	1	0
42	Female	35-44	0	1	0	Secondary	Divorced	0	1	1	0	0	No chronic desease	0	0	0	0	0	0	0	0	0	0	none	2	2	2	2	1	22221	90	1	0.587	No chronic conditions	1	Health better than age/gender	Good self-assesed health	No	1	1	1	1	1	0
58	Female	55-64	0	1	0	Secondary	Married	0	1	1	1	0	Some chronic desease	0	0	0	0	0	0	0	0	1	0	spine	2	2	2	2	1	22221	80	4	0.587	One chronic conditions	1	Health worse than age/gender	Bad self-assesed health	No	1	1	1	1	1	0
67	Female	65-74	0	1	0	Secondary	Widowed	0	1	0	1	1	Some chronic desease	0	0	0	0	0	0	0	0	0	0	none	2	2	2	2	1	22221	30	4	0.587	No chronic conditions	1	Health worse than age/gender	Bad self-assesed health	Yes	1	1	1	1	1	0
77	Female	>75	0	0	1	Higher	Widowed	1	0	0	1	0	Some chronic desease	1	0	0	1	0	0	0	0	0	0	kidney	2	2	2	2	1	22221	70	3	0.587	Two chronic conditions	0	Health better than age/gender	Average self-assesed health	Yes	1	1	1	1	1	0
40	Male	35-44	1	0	0	Primary	Single	0	0	1	1	1	Some chronic desease	0	0	0	0	0	0	0	0	0	0	none	2	2	2	2	1	22221	50	3	0.587	No chronic conditions	0	Health worse than age/gender	Average self-assesed health	Yes	1	1	1	1	1	0
50	Female	45-54	0	1	0	Secondary	Married	0	0	0	1	0	Some chronic desease	0	1	0	0	0	0	0	0	1	0	spine	2	2	2	2	1	22221	50	4	0.587	Two chronic conditions	1	Health better than age/gender	Bad self-assesed health	Yes	1	1	1	1	1	0
60	Female	55-64	0	1	0	Secondary	Widowed	1	0	0	1	0	Some chronic desease	1	0	0	0	0	0	0	0	0	0	heart	2	2	2	2	1	22221	50	3	0.587	One chronic conditions	0	Health same than age/gender	Average self-assesed health	No	1	1	1	1	1	0
76	Female	>75	0	0	1	Higher	Married	0	0	0	1	0	Some chronic desease	1	0	0	0	1	0	0	0	0	0	gastro	2	2	2	2	1	22221	70	4	0.587	Two chronic conditions	1	Health same than age/gender	Bad self-assesed health	Yes	1	1	1	1	1	0
70	Female	65-74	0	1	0	Secondary	Divorced	0	1	0	0	0	No chronic desease	0	0	0	0	0	0	0	0	0	0	none	2	2	2	2	1	22221	60	3	0.587	No chronic conditions	1	Health same than age/gender	Average self-assesed health		1	1	1	1	1	0
69	Male	65-74	1	0	0	Primary	Widowed	0	1	0	1	1	Some chronic desease	0	0	0	0	0	0	0	0	0	0	none	2	2	2	2	2	22222	50	5	0.516	No chronic conditions	1	Health same than age/gender	Bad self-assesed health	Yes	1	1	1	1	1	1
67	Male	65-74	1	0	0	Primary	Divorced	0	0	0	1	0	Some chronic desease	0	0	0	0	0	0	0	0	0	1	other	2	2	2	2	2	22222	50	3	0.516	One chronic conditions	1	Health same than age/gender	Average self-assesed health	No	1	1	1	1	1	1
67	Female	65-74	1	0	0	Primary	Widowed	1	0	0	1	0	Some chronic desease	1	0	0	0	0	0	0	0	0	0	heart	2	2	2	2	2	22222	50	3	0.516	One chronic conditions	0		Average self-assesed health	No	1	1	1	1	1	1
67	Female	65-74	0	1	0	Secondary	Married	0	0	0	1	1	Some chronic desease	0	0	0	0	0	0	0	0	0	0	none	2	2	2	2	2	22222	50	3	0.516	No chronic conditions	1	Health same than age/gender	Average self-assesed health	Yes	1	1	1	1	1	1
79	Female	>75	0	0	1	Higher	Widowed	0	0	0	1	0	Some chronic desease	1	0	0	0	0	0	0	0	0	0	heart	2	2	2	2	2	22222	50	3	0.516	One chronic conditions	1	Health same than age/gender	Average self-assesed health	Yes	1	1	1	1	1	1
61	Male	55-64	0	1	0	Secondary	Married	0	0	0	0	0	No chronic desease	0	0	0	0	0	0	0	0	0	0	none	2	2	2	2	2	22222	30	5	0.516	No chronic conditions	1	Health better than age/gender	Bad self-assesed health		1	1	1	1	1	1
71	Female	65-74	0	1	0	Secondary	Married	1	1	0	1	0	Some chronic desease	1	0	0	0	0	0	0	0	0	0	heart	2	2	2	2	2	22222	40	4	0.516	One chronic conditions	0	Health worse than age/gender	Bad self-assesed health	No	1	1	1	1	1	1
69	Female	65-74	1	0	0	Primary	Widowed	1	0	0	1	0	Some chronic desease	1	0	0	0	0	0	0	0	0	0	heart	2	2	2	2	2	22222	50	3	0.516	One chronic conditions	0	Health same than age/gender	Average self-assesed health	Yes	1	1	1	1	1	1
63	Male	55-64	1	0	0	Primary	Married	0	1	0	1	0	Some chronic desease	1	0	0	0	1	1	0	0	0	0	allergy	2	2	2	2	2	22222	25	4	0.516	Three or more chronic conditions	1	Health worse than age/gender	Bad self-assesed health		1	1	1	1	1	1
50	Male	45-54	0	1	0	Secondary	Divorced	1	1	0	1	1	Some chronic desease	0	0	0	0	0	0	0	0	0	0	none	2	2	2	2	2	22222	60	4	0.516	No chronic conditions	1	Health worse than age/gender	Bad self-assesed health	Yes	1	1	1	1	1	1
29	Female	25-34	0	1	0	Secondary	Married	0	1	1	0	0	No chronic desease	0	0	0	0	0	0	0	0	0	0	none	2	2	2	2	2	22222	70	4	0.516	No chronic conditions	0	Health worse than age/gender	Bad self-assesed health	Yes	1	1	1	1	1	1
60	Female	55-64	1	0	0	Primary	Married	0	1	0	1	0	Some chronic desease	1	0	0	0	1	0	0	0	0	0	gastro	2	2	2	2	2	22222	10	3	0.516	Two chronic conditions	0	Health same than age/gender	Average self-assesed health	Yes	1	1	1	1	1	1
74	Female	65-74	0	0	1	Higher	Married	1	1	0	1	0	Some chronic desease	0	0	0	0	0	0	0	0	1	0	spine	2	2	2	2	2	22222	90	4	0.516	One chronic conditions	1	Health same than age/gender	Bad self-assesed health	No	1	1	1	1	1	1
82	Female	>75	1	0	0	Primary	Widowed	0	1	1	1	0	Some chronic desease	1	0	0	0	0	0	0	0	1	0	spine	2	2	2	2	2	22222	3	4	0.516	Two chronic conditions	1	Health worse than age/gender	Bad self-assesed health	Yes	1	1	1	1	1	1
72	Male	65-74	1	0	0	Primary	Widowed	1	0	1	1	0	Some chronic desease	0	0	0	0	0	0	0	0	1	0	spine	2	2	2	2	2	22222	35	4	0.516	One chronic conditions	0	Health worse than age/gender	Bad self-assesed health	Yes	1	1	1	1	1	1
25	Female	25-34	1	0	0	Primary	Single	1	1	1	1	0	Some chronic desease	1	0	0	0	0	0	0	0	0	0	heart	2	2	2	2	2	22222	25	3	0.516	One chronic conditions	0	Health worse than age/gender	Average self-assesed health	No	1	1	1	1	1	1
70	Female	65-74	1	0	0	Primary	Married	0	0	0	1	1	Some chronic desease	0	0	0	0	0	0	0	0	0	0	none	2	2	2	2	2	22222	50	3	0.516	No chronic conditions	1	Health same than age/gender	Average self-assesed health	No	1	1	1	1	1	1
66	Female	65-74	1	0	0	Primary	Widowed	0	1	1	1	0	Some chronic desease	0	0	0	1	1	0	0	0	0	0	gastro	2	2	2	2	2	22222	30	4	0.516	Two chronic conditions	1	Health worse than age/gender	Bad self-assesed health		1	1	1	1	1	1
67	Female	65-74	0	1	0	Secondary	Married	0	1	0	1	0	Some chronic desease	1	0	0	0	0	0	0	0	0	0	heart	2	2	2	2	2	22222	60	3	0.516	One chronic conditions	1	Health same than age/gender	Average self-assesed health	No	1	1	1	1	1	1
80	Female	>75	1	0	0	Primary	Married	1	1	0	1	0	Some chronic desease	1	0	0	1	0	0	0	0	0	0	kidney	2	2	2	2	2	22222	30	5	0.516	Two chronic conditions	0	Health worse than age/gender	Bad self-assesed health	Yes	1	1	1	1	1	1
62	Male	55-64	0	1	0	Secondary	Married	0	1	1	1	0	Some chronic desease	1	0	0	0	0	0	0	0	0	0	heart	2	2	2	2	2	22222	50	4	0.516	One chronic conditions	1	Health worse than age/gender	Bad self-assesed health	No	1	1	1	1	1	1
76	Female	>75	1	0	0	Primary	Widowed	1	1	0	0	0	No chronic desease	0	0	0	0	0	0	0	0	0	0	none	2	2	2	2	2	22222	50	3	0.516	No chronic conditions	1		Average self-assesed health		1	1	1	1	1	1
80	Female	>75	0	1	0	Secondary	Widowed	0	1	1	1	1	Some chronic desease	0	0	0	0	0	0	0	0	0	0	none	2	2	2	2	2	22222	50	5	0.516	No chronic conditions	1	Health worse than age/gender	Bad self-assesed health	Yes	1	1	1	1	1	1
73	Female	65-74	0	1	0	Secondary	Widowed	1	1	1	1	0	Some chronic desease	1	0	0	0	0	0	0	0	0	0	heart	2	2	2	2	2	22222	50	4	0.516	One chronic conditions	1	Health worse than age/gender	Bad self-assesed health	Yes	1	1	1	1	1	1
70	Male	65-74	1	0	0	Primary	Married	0	1	0	1	0	Some chronic desease	1	0	0	1	1	0	0	0	0	0	gastro	2	2	2	2	2	22222	50	4	0.516	Three or more chronic conditions	1	Health same than age/gender	Bad self-assesed health	Yes	1	1	1	1	1	1
77	Male	>75	1	0	0	Primary	Married	0	0	0	1	1	Some chronic desease	0	0	0	0	0	0	0	0	0	0	none	2	2	2	2	2	22222	50	3	0.516	No chronic conditions	0		Average self-assesed health	No	1	1	1	1	1	1
66	Female	65-74	1	0	0	Primary	Widowed	1	0	0	1	0	Some chronic desease	0	1	0	0	0	0	0	0	0	0	lung	2	2	2	2	2	22222	40	3	0.516	One chronic conditions	1		Average self-assesed health	Yes	1	1	1	1	1	1
62	Female	55-64	1	0	0	Primary	Widowed	0	1	1	1	0	Some chronic desease	0	0	1	0	0	1	0	0	0	0	allergy	2	2	2	2	2	22222	40	5	0.516	Two chronic conditions	0	Health worse than age/gender	Bad self-assesed health	Yes	1	1	1	1	1	1
59	Female	55-64	0	1	0	Secondary	Married	1	1	1	1	0	Some chronic desease	0	1	0	0	0	0	0	0	0	0	lung	2	2	2	2	2	22222	35	3	0.516	One chronic conditions	1	Health same than age/gender	Average self-assesed health	No	1	1	1	1	1	1
53	Female	45-54	0	0	1	Higher	Married	1	1	1	1	0	Some chronic desease	1	0	0	0	1	0	0	0	1	0	spine	2	2	2	2	2	22222	30	3	0.516	Three or more chronic conditions	0	Health worse than age/gender	Average self-assesed health	No	1	1	1	1	1	1
64	Male	55-64	0	1	0	Secondary	Widowed	0	1	1	1	0	Some chronic desease	1	0	0	0	1	0	0	0	1	0	spine	2	2	2	2	2	22222	30	4	0.516	Three or more chronic conditions	1	Health worse than age/gender	Bad self-assesed health	No	1	1	1	1	1	1
77	Female	>75	0	0	1	Higher	Widowed	1	1	0	1	0	Some chronic desease	1	0	0	0	1	0	0	0	1	0	spine	2	2	2	2	2	22222	70	4	0.516	Three or more chronic conditions	1	Health worse than age/gender	Bad self-assesed health	Yes	1	1	1	1	1	1
69	Male	65-74	0	0	1	Higher	Married	0	1	1	1	0	Some chronic desease	1	1	1	0	1	0	1	0	0	1	other	2	2	2	2	2	22222	40	4	0.516	Three or more chronic conditions	1	Health worse than age/gender	Bad self-assesed health	Yes	1	1	1	1	1	1
62	Female	55-64	0	1	0	Secondary	Widowed	0	1	1	1	0	Some chronic desease	1	0	0	0	0	0	0	0	0	0	heart	2	2	2	2	2	22222	50	3	0.516	One chronic conditions	1	Health better than age/gender	Average self-assesed health	Yes	1	1	1	1	1	1
64	Female	55-64	1	0	0	Primary	Divorced	0	1	0	1	0	Some chronic desease	1	0	0	0	0	0	0	0	0	0	heart	2	2	2	2	2	22222	60	3	0.516	One chronic conditions	0	Health same than age/gender	Average self-assesed health	No	1	1	1	1	1	1
80	Female	>75	0	1	0	Secondary	Divorced	0	1	0	1	1	Some chronic desease	0	0	0	0	0	0	0	0	0	0	none	2	2	2	2	2	22222	60	4	0.516	No chronic conditions	1	Health same than age/gender	Bad self-assesed health	No	1	1	1	1	1	1
56	Male	55-64	1	0	0	Primary	Married	1	1	1	1	0	Some chronic desease	0	0	1	0	0	0	0	0	0	0	liver	2	2	2	2	2	22222	40	4	0.516	One chronic conditions	1	Health worse than age/gender	Bad self-assesed health	Yes	1	1	1	1	1	1
52	Female	45-54	0	1	0	Secondary	Married	0	1	0	1	0	Some chronic desease	0	1	0	0	0	0	1	0	1	0	spine	2	2	2	2	2	22222	30	4	0.516	Three or more chronic conditions	1	Health worse than age/gender	Bad self-assesed health	Yes	1	1	1	1	1	1
61	Female	55-64	0	1	0	Secondary	Married	1	0	0	1	0	Some chronic desease	0	0	0	0	0	0	0	0	0	0	none	2	2	2	2	2	22222	50	3	0.516	No chronic conditions	0	Health same than age/gender	Average self-assesed health	No	1	1	1	1	1	1
87	Female	>75	1	0	0	Primary	Widowed	0	1	1	1	1	Some chronic desease	0	0	0	0	0	0	0	0	0	0	none	2	2	2	2	2	22222	50	3	0.516	No chronic conditions	1	Health same than age/gender	Average self-assesed health	No	1	1	1	1	1	1
72	Male	65-74	0	1	0	Secondary	Married	0	0	0	1	0	Some chronic desease	1	0	0	0	0	0	0	0	0	0	heart	2	2	2	2	2	22222	40	4	0.516	One chronic conditions	1	Health same than age/gender	Bad self-assesed health	Yes	1	1	1	1	1	1
53	Female	45-54	0	1	0	Secondary	Married	0	0	1	1	1	Some chronic desease	0	0	0	0	0	0	0	0	0	0	none	2	2	2	2	2	22222	50	3	0.516	No chronic conditions	1	Health same than age/gender	Average self-assesed health	No	1	1	1	1	1	1
72	Female	65-74	0	1	0	Secondary	Widowed	0	0	0	0	0	No chronic desease	0	0	0	0	0	0	0	0	0	0	none	2	2	2	2	2	22222	70	2	0.516	No chronic conditions	1	Health same than age/gender	Good self-assesed health	Yes	1	1	1	1	1	1
56	Female	55-64	0	0	1	Higher	Divorced	0	1	0	0	0	No chronic desease	0	0	0	0	0	0	0	0	0	0	none	2	2	2	2	2	22222	85	2	0.516	No chronic conditions	1	Health better than age/gender	Good self-assesed health	No	1	1	1	1	1	1
77	Female	>75	0	0	1	Higher	Widowed	0	1	1	1	0	Some chronic desease	1	0	0	0	1	0	0	0	0	1	other	2	2	2	2	2	22222	40	4	0.516	Three or more chronic conditions	1	Health same than age/gender	Bad self-assesed health	Yes	1	1	1	1	1	1
73	Female	65-74	1	0	0	Primary	Widowed	1	1	0	1	0	Some chronic desease	1	0	0	1	0	0	0	0	0	0	kidney	2	2	2	2	2	22222	50	3	0.516	Two chronic conditions	1	Health same than age/gender	Average self-assesed health	Yes	1	1	1	1	1	1
82	Female	>75	0	1	0	Secondary	Widowed	0	0	1	1	0	Some chronic desease	1	0	0	0	0	0	0	0	0	0	heart	2	2	2	2	2	22222	40	4	0.516	One chronic conditions	1	Health worse than age/gender	Bad self-assesed health	No	1	1	1	1	1	1
64	Male	55-64	1	0	0	Primary	Married	1	1	0	1	1	Some chronic desease	0	0	0	0	0	0	0	0	0	0	none	2	2	2	2	2	22222	40	4	0.516	No chronic conditions	0	Health same than age/gender	Bad self-assesed health	Yes	1	1	1	1	1	1
74	Female	65-74	1	0	0	Primary	Married	1	0	0	1	0	Some chronic desease	1	0	0	0	0	0	0	0	1	0	spine	2	2	2	2	2	22222	30	4	0.516	Two chronic conditions	1	Health same than age/gender	Bad self-assesed health	Yes	1	1	1	1	1	1
56	Female	55-64	0	1	0	Secondary	Married	1	0	0	1	1	Some chronic desease	0	0	0	0	0	0	0	0	0	0	none	2	2	2	2	2	22222	60	3	0.516	No chronic conditions	1	Health same than age/gender	Average self-assesed health	Yes	1	1	1	1	1	1
62	Female	55-64	0	1	0	Secondary	Widowed	1	1	1	1	0	Some chronic desease	1	1	1	0	0	0	1	0	0	0	ent	2	2	2	2	2	22222	45	4	0.516	Three or more chronic conditions	1	Health same than age/gender	Bad self-assesed health	No	1	1	1	1	1	1
54	Male	45-54	0	0	1	Higher	Single	1	1	1	1	1	Some chronic desease	0	0	0	0	0	0	0	0	0	0	none	2	2	2	2	2	22222	10	5	0.516	No chronic conditions	0	Health worse than age/gender	Bad self-assesed health	Yes	1	1	1	1	1	1
67	Male	65-74	0	1	0	Secondary	Married	0	1	1	0	0	No chronic desease	0	0	0	0	0	0	0	0	0	0	none	2	2	2	2	2	22222	50	3	0.516	No chronic conditions	0	Health same than age/gender	Average self-assesed health	Yes	1	1	1	1	1	1
71	Female	65-74	1	0	0	Primary	Widowed	1	1	0	1	0	Some chronic desease	1	0	0	0	0	0	0	0	1	0	spine	2	2	2	2	2	22222	55	4	0.516	Two chronic conditions	1	Health same than age/gender	Bad self-assesed health	Yes	1	1	1	1	1	1
75	Female	>75	0	1	0	Secondary	Married	1	1	1	1	0	Some chronic desease	1	1	1	0	0	0	0	0	0	0	liver	2	2	2	2	2	22222	40	4	0.516	Three or more chronic conditions	1	Health worse than age/gender	Bad self-assesed health	Yes	1	1	1	1	1	1
82	Male	>75	0	1	0	Secondary	Married	0	0	0	1	1	Some chronic desease	0	0	0	0	0	0	0	0	0	0	none	2	2	2	2	2	22222	60	3	0.516	No chronic conditions	1	Health same than age/gender	Average self-assesed health	Yes	1	1	1	1	1	1
70	Male	65-74	0	1	0	Secondary	Widowed	0	0	0	1	1	Some chronic desease	0	0	0	0	0	0	0	0	0	0	none	2	2	2	2	2	22222	50	3	0.516	No chronic conditions	0	Health same than age/gender	Average self-assesed health	No	1	1	1	1	1	1
20	Male	18-24	1	0	0	Primary	Single	1	0	0	0	0	No chronic desease	0	0	0	0	0	0	0	0	0	0	none	2	2	2	2	2	22222	80	3	0.516	No chronic conditions	0	Health same than age/gender	Average self-assesed health	Yes	1	1	1	1	1	1
66	Female	65-74	0	1	0	Secondary	Widowed	0	1	1	1	0	Some chronic desease	1	0	0	0	0	0	0	0	0	0	heart	2	2	2	2	2	22222	50	3	0.516	One chronic conditions	0	Health worse than age/gender	Average self-assesed health	Yes	1	1	1	1	1	1
80	Female	>75	0	1	0	Secondary	Widowed	1	0	1	1	1	Some chronic desease	0	0	0	0	0	0	0	0	0	0	none	2	2	2	2	2	22222	40	3	0.516	No chronic conditions	1	Health same than age/gender	Average self-assesed health	Yes	1	1	1	1	1	1
48	Male	45-54	0	1	0	Secondary	Married	0	1	1	0	0	No chronic desease	0	0	0	0	0	0	0	0	0	0	none	2	2	2	2	2	22222	65	3	0.516	No chronic conditions	1	Health better than age/gender	Average self-assesed health		1	1	1	1	1	1
61	Female	55-64	0	1	0	Secondary	Divorced	1	0	0	1	0	Some chronic desease	1	0	1	0	0	0	0	0	1	0	spine	2	2	2	2	2	22222	50	3	0.516	Three or more chronic conditions	0	Health worse than age/gender	Average self-assesed health	No	1	1	1	1	1	1
67	Male	65-74	1	0	0	Primary	Widowed	1	1	0	1	0	Some chronic desease	1	0	0	0	0	0	0	0	0	0	heart	2	2	2	2	2	22222	35	4	0.516	One chronic conditions	0	Health same than age/gender	Bad self-assesed health	Yes	1	1	1	1	1	1
68	Male	65-74	1	0	0	Primary	Married	0	0	0	0	0	No chronic desease	0	0	0	0	0	0	0	0	0	0	none	2	2	2	2	2	22222	50	2	0.516	No chronic conditions	0	Health same than age/gender	Good self-assesed health	Yes	1	1	1	1	1	1
57	Female	55-64	0	1	0	Secondary	Married	0	1	0	1	1	Some chronic desease	0	0	0	0	0	0	0	0	0	0	none	2	2	2	2	2	22222	70	3	0.516	No chronic conditions	1	Health same than age/gender	Average self-assesed health	Yes	1	1	1	1	1	1
67	Male	65-74	0	1	0	Secondary	Married	0	1	0	1	0	Some chronic desease	1	0	0	1	0	0	1	0	0	0	ent	2	2	2	2	2	22222	30	3	0.516	Three or more chronic conditions	1	Health same than age/gender	Average self-assesed health	No	1	1	1	1	1	1
69	Female	65-74	1	0	0	Primary	Married	0	1	0	1	0	Some chronic desease	1	1	0	0	0	0	0	0	0	0	lung	2	2	2	2	2	22222	50	4	0.516	Two chronic conditions	1	Health worse than age/gender	Bad self-assesed health	Yes	1	1	1	1	1	1
58	Female	55-64	1	0	0	Primary	Married	1	1	0	1	1	Some chronic desease	0	0	0	0	0	0	0	0	0	0	none	2	2	2	2	2	22222	50	4	0.516	No chronic conditions	1	Health same than age/gender	Bad self-assesed health	Yes	1	1	1	1	1	1
68	Female	65-74	0	1	0	Secondary	Married	1	1	0	1	0	Some chronic desease	1	0	0	0	0	0	0	0	0	1	other	2	2	2	2	2	22222	50	3	0.516	Two chronic conditions	1	Health same than age/gender	Average self-assesed health	Yes	1	1	1	1	1	1
61	Female	55-64	1	0	0	Primary	Married	0	1	1	1	0	Some chronic desease	1	0	0	0	0	0	0	0	0	0	heart	2	2	2	2	2	22222	50	3	0.516	One chronic conditions	0	Health worse than age/gender	Average self-assesed health	No	1	1	1	1	1	1
53	Male	45-54	0	1	0	Secondary	Married	1	0	0	1	0	Some chronic desease	0	0	0	0	0	0	0	0	1	0	spine	2	2	2	2	2	22222	50	3	0.516	One chronic conditions	0	Health same than age/gender	Average self-assesed health	No	1	1	1	1	1	1
77	Female	>75	1	0	0	Primary	Widowed	1	1	0	1	1	Some chronic desease	0	0	0	0	0	0	0	0	0	0	none	2	2	2	2	2	22222	40	4	0.516	No chronic conditions	1	Health worse than age/gender	Bad self-assesed health	Yes	1	1	1	1	1	1
56	Female	55-64	0	1	0	Secondary	Widowed	0	1	0	1	0	Some chronic desease	0	0	1	0	1	0	0	0	1	0	spine	2	2	2	2	2	22222	40	3	0.516	Three or more chronic conditions	1		Average self-assesed health	Yes	1	1	1	1	1	1
70	Female	65-74	0	1	0	Secondary	Widowed	1	1	1	1	0	Some chronic desease	0	0	0	0	0	0	0	1	0	0	cancer	2	2	2	2	2	22222	10	3	0.516	One chronic conditions	0	Health worse than age/gender	Average self-assesed health	Yes	1	1	1	1	1	1
72	Female	65-74	0	1	0	Secondary	Widowed	1	1	1	1	0	Some chronic desease	1	0	0	0	0	0	0	0	0	0	heart	2	2	2	2	2	22222	30	4	0.516	One chronic conditions	0	Health same than age/gender	Bad self-assesed health	No	1	1	1	1	1	1
52	Male	45-54	0	1	0	Secondary	Married	0	1	1	1	0	Some chronic desease	0	0	0	0	1	0	0	0	0	0	gastro	2	2	2	2	2	22222	60	3	0.516	One chronic conditions	0	Health same than age/gender	Average self-assesed health	No	1	1	1	1	1	1
80	Male	>75	1	0	0	Primary	Married	0	0	0	1	0	Some chronic desease	1	0	0	0	0	0	0	0	1	0	spine	2	2	2	2	2	22222	50	3	0.516	Two chronic conditions	0	Health same than age/gender	Average self-assesed health	Yes	1	1	1	1	1	1
79	Male	>75	0	1	0	Secondary	Married	0	0	0	1	0	Some chronic desease	1	1	0	0	0	0	0	0	0	0	lung	2	2	2	2	2	22222	40	4	0.516	Two chronic conditions	0	Health same than age/gender	Bad self-assesed health	Yes	1	1	1	1	1	1
77	Female	>75	1	0	0	Primary	Widowed	1	1	1	1	0	Some chronic desease	0	0	0	1	1	0	0	0	1	0	spine	2	2	2	2	2	22222	30	4	0.516	Three or more chronic conditions	1	Health same than age/gender	Bad self-assesed health	No	1	1	1	1	1	1
64	Male	55-64	0	1	0	Secondary	Married	1	1	1	1	0	Some chronic desease	0	1	0	0	0	0	0	0	0	0	lung	2	2	2	2	2	22222	60	4	0.516	One chronic conditions	1	Health worse than age/gender	Bad self-assesed health	Yes	1	1	1	1	1	1
67	Female	65-74	0	1	0	Secondary	Married	0	1	0	1	0	Some chronic desease	1	0	0	1	0	1	0	0	0	0	allergy	2	2	2	2	2	22222	40	3	0.516	Three or more chronic conditions	1	Health same than age/gender	Average self-assesed health	Yes	1	1	1	1	1	1
69	Female	65-74	0	1	0	Secondary	Widowed	0	1	1	1	0	Some chronic desease	1	0	0	0	0	0	0	0	0	0	heart	2	2	2	2	2	22222	50	3	0.516	One chronic conditions	1	Health same than age/gender	Average self-assesed health		1	1	1	1	1	1
57	Female	55-64	0	1	0	Secondary	Married	1	1	0	1	1	Some chronic desease	0	0	0	0	0	0	0	0	0	0	none	2	2	2	2	2	22222	40	4	0.516	No chronic conditions	0	Health same than age/gender	Bad self-assesed health	Yes	1	1	1	1	1	1
80	Female	>75	1	0	0	Primary	Widowed	1	1	0	1	1	Some chronic desease	0	0	0	0	0	0	0	0	0	0	none	2	2	2	2	2	22222	35	4	0.516	No chronic conditions	1	Health worse than age/gender	Bad self-assesed health		1	1	1	1	1	1
52	Female	45-54	0	1	0	Secondary	Married	0	1	1	1	0	Some chronic desease	0	0	1	0	0	0	0	0	0	0	liver	2	2	2	2	2	22222	60	4	0.516	One chronic conditions	1	Health worse than age/gender	Bad self-assesed health	No	1	1	1	1	1	1
51	Female	45-54	1	0	0	Primary	Married	1	1	0	1	0	Some chronic desease	0	0	0	0	0	1	0	0	0	0	allergy	2	2	2	2	2	22222	60	3	0.516	One chronic conditions	0	Health same than age/gender	Average self-assesed health		1	1	1	1	1	1
69	Female	65-74	1	0	0	Primary	Married	1	0	0	1	0	Some chronic desease	1	0	0	0	0	0	0	0	0	0	heart	2	2	2	2	2	22222	50	3	0.516	One chronic conditions	0	Health worse than age/gender	Average self-assesed health	Yes	1	1	1	1	1	1
55	Female	55-64	0	1	0	Secondary	Married	0	0	0	1	1	Some chronic desease	0	0	0	0	0	0	0	0	0	0	none	2	2	2	2	2	22222	60	3	0.516	No chronic conditions	1	Health worse than age/gender	Average self-assesed health	No	1	1	1	1	1	1
67	Female	65-74	0	1	0	Secondary	Married	0	1	0	1	0	Some chronic desease	0	0	0	0	1	0	1	0	0	0	ent	2	2	2	2	2	22222	48	2	0.516	Two chronic conditions	1	Health same than age/gender	Good self-assesed health	Yes	1	1	1	1	1	1
72	Female	65-74	0	0	1	Higher	Widowed	1	1	0	1	0	Some chronic desease	1	1	0	0	1	0	0	0	1	0	spine	2	2	2	2	2	22222	30	4	0.516	Three or more chronic conditions	1	Health worse than age/gender	Bad self-assesed health	Yes	1	1	1	1	1	1
57	Male	55-64	0	1	0	Secondary	Married	0	0	0	0	0	No chronic desease	0	0	0	0	0	0	0	0	0	0	none	2	2	2	2	2	22222	75	2	0.516	No chronic conditions	1	Health same than age/gender	Good self-assesed health	No	1	1	1	1	1	1
69	Female	65-74	0	1	0	Secondary	Widowed	1	1	0	1	0	Some chronic desease	1	0	0	0	0	0	0	0	0	0	heart	2	2	2	2	2	22222	40	4	0.516	One chronic conditions	0	Health same than age/gender	Bad self-assesed health	Yes	1	1	1	1	1	1
53	Male	45-54	1	0	0	Primary	Divorced	1	0	0	1	1	Some chronic desease	0	0	0	0	0	0	0	0	0	0	none	2	2	2	2	2	22222	60	3	0.516	No chronic conditions	0	Health same than age/gender	Average self-assesed health	No	1	1	1	1	1	1
64	Male	55-64	0	0	1	Higher	Married	0	0	0	1	0	Some chronic desease	0	0	0	0	1	0	0	0	0	0	gastro	2	2	2	2	2	22222	60	3	0.516	One chronic conditions	1	Health same than age/gender	Average self-assesed health	Yes	1	1	1	1	1	1
67	Female	65-74	1	0	0	Primary	Widowed	0	0	0	0	0	No chronic desease	0	0	0	0	0	0	0	0	0	0	none	2	2	2	2	2	22222	60	3	0.516	No chronic conditions	1	Health same than age/gender	Average self-assesed health	No	1	1	1	1	1	1
69	Male	65-74	0	1	0	Secondary	Widowed	1	0	0	1	0	Some chronic desease	0	0	0	0	0	0	0	0	0	1	other	2	2	2	2	2	22222	30	3	0.516	One chronic conditions	0	Health better than age/gender	Average self-assesed health	No	1	1	1	1	1	1
86	Male	>75	0	0	1	Higher	Divorced	0	0	1	1	0	Some chronic desease	1	0	0	0	1	0	0	0	1	0	spine	2	2	2	2	2	22222	90	3	0.516	Three or more chronic conditions	1	Health same than age/gender	Average self-assesed health	Yes	1	1	1	1	1	1
70	Female	65-74	1	0	0	Primary	Married	1	1	1	1	0	Some chronic desease	1	0	0	0	0	0	0	0	0	0	heart	2	2	2	2	2	22222	50	4	0.516	One chronic conditions	0		Bad self-assesed health	Yes	1	1	1	1	1	1
76	Female	>75	0	1	0	Secondary	Married	0	0	0	0	0	No chronic desease	0	0	0	0	0	0	0	0	0	0	none	2	2	2	2	2	22222	70	3	0.516	No chronic conditions	1	Health better than age/gender	Average self-assesed health	No	1	1	1	1	1	1
54	Male	45-54	0	1	0	Secondary	Married	1	0	1	1	1	Some chronic desease	0	0	0	0	0	0	0	0	0	0	none	2	2	2	2	2	22222	30	3	0.516	No chronic conditions	1		Average self-assesed health	Yes	1	1	1	1	1	1
80	Female	>75	1	0	0	Primary	Widowed	0	1	1	1	0	Some chronic desease	0	0	0	0	0	0	0	0	0	1	other	2	2	2	2	2	22222	40	4	0.516	One chronic conditions	1	Health worse than age/gender	Bad self-assesed health	Yes	1	1	1	1	1	1
61	Male	55-64	0	1	0	Secondary	Married	0	0	0	1	0	Some chronic desease	1	0	0	0	0	0	0	0	0	0	heart	2	2	2	2	2	22222	70	3	0.516	One chronic conditions	1		Average self-assesed health	No	1	1	1	1	1	1
69	Male	65-74	1	0	0	Primary	Married	1	0	1	1	0	Some chronic desease	1	1	1	0	1	0	0	0	1	0	spine	2	2	2	2	2	22222	30	3	0.516	Three or more chronic conditions	1	Health same than age/gender	Average self-assesed health	Yes	1	1	1	1	1	1
79	Female	>75	1	0	0	Primary	Widowed	0	0	0	1	0	Some chronic desease	0	0	0	0	0	0	0	0	0	1	other	2	2	2	2	2	22222	30	3	0.516	One chronic conditions	1	Health worse than age/gender	Average self-assesed health	No	1	1	1	1	1	1
83	Female	>75	1	0	0	Primary	Married	1	1	0	1	0	Some chronic desease	1	0	0	0	0	0	0	0	0	0	heart	2	2	2	2	2	22222	40	4	0.516	One chronic conditions	0	Health worse than age/gender	Bad self-assesed health		1	1	1	1	1	1
69	Female	65-74	0	1	0	Secondary	Widowed	0	1	0	1	0	Some chronic desease	1	0	0	0	0	0	0	0	1	0	spine	2	2	2	2	2	22222	40	3	0.516	Two chronic conditions	0	Health same than age/gender	Average self-assesed health	Yes	1	1	1	1	1	1
57	Female	55-64	0	0	1	Higher	Married	0	1	1	1	0	Some chronic desease	0	0	0	0	0	1	0	0	0	0	allergy	2	2	2	2	2	22222	60	3	0.516	One chronic conditions	1	Health same than age/gender	Average self-assesed health	Yes	1	1	1	1	1	1
65	Female	65-74	1	0	0	Primary	Widowed	0	1	0	1	0	Some chronic desease	0	0	0	0	1	0	0	0	0	0	gastro	2	2	2	2	2	22222	55	3	0.516	One chronic conditions	1	Health same than age/gender	Average self-assesed health	Yes	1	1	1	1	1	1
63	Female	55-64	1	0	0	Primary	Married	0	1	1	1	0	Some chronic desease	1	0	0	0	0	1	0	0	0	0	allergy	2	2	2	2	2	22222	30	3	0.516	Two chronic conditions	0	Health worse than age/gender	Average self-assesed health	Yes	1	1	1	1	1	1
58	Female	55-64	0	1	0	Secondary	Widowed	0	0	0	1	0	Some chronic desease	0	0	0	0	0	1	0	0	0	0	allergy	2	2	2	2	2	22222	69	3	0.516	One chronic conditions	1	Health same than age/gender	Average self-assesed health	Yes	1	1	1	1	1	1
63	Male	55-64	1	0	0	Primary	Married	0	0	1	1	0	Some chronic desease	0	1	0	0	0	0	0	0	0	0	lung	2	2	2	2	2	22222	50	3	0.516	One chronic conditions	0	Health same than age/gender	Average self-assesed health	No	1	1	1	1	1	1
56	Male	55-64	0	0	1	Higher	Married	0	1	0	1	0	Some chronic desease	0	0	0	0	1	0	0	0	1	0	spine	2	2	2	2	2	22222	50	4	0.516	Two chronic conditions	1	Health worse than age/gender	Bad self-assesed health		1	1	1	1	1	1
64	Female	55-64	1	0	0	Primary	Widowed	0	1	1	1	0	Some chronic desease	0	1	1	0	0	0	0	0	0	0	liver	2	2	2	2	2	22222	65	4	0.516	Two chronic conditions	1	Health worse than age/gender	Bad self-assesed health	Yes	1	1	1	1	1	1
62	Female	55-64	0	1	0	Secondary	Widowed	1	1	0	1	0	Some chronic desease	1	0	0	0	0	0	0	0	0	0	heart	2	2	2	2	2	22222	40	3	0.516	One chronic conditions	1	Health same than age/gender	Average self-assesed health	No	1	1	1	1	1	1
68	Male	65-74	0	1	0	Secondary	Married	1	1	1	1	0	Some chronic desease	0	0	1	0	0	0	0	0	0	0	liver	2	2	2	2	2	22222	50	4	0.516	One chronic conditions	1	Health worse than age/gender	Bad self-assesed health	Yes	1	1	1	1	1	1
65	Female	65-74	0	1	0	Secondary	Married	1	1	0	1	0	Some chronic desease	1	0	0	1	0	0	0	0	0	0	kidney	2	2	2	2	2	22222	50	4	0.516	Two chronic conditions	1	Health same than age/gender	Bad self-assesed health	Yes	1	1	1	1	1	1
81	Female	>75	0	1	0	Secondary	Widowed	0	1	0	1	0	Some chronic desease	1	0	0	0	1	0	0	0	0	0	gastro	2	2	2	2	2	22222	50	4	0.516	Two chronic conditions	1	Health same than age/gender	Bad self-assesed health	No	1	1	1	1	1	1
69	Female	65-74	0	1	0	Secondary	Married	0	1	1	1	0	Some chronic desease	1	0	0	1	1	0	0	0	1	0	spine	2	2	2	2	2	22222	25	5	0.516	Three or more chronic conditions	1	Health worse than age/gender	Bad self-assesed health	No	1	1	1	1	1	1
69	Male	65-74	1	0	0	Primary	Widowed	0	0	0	1	0	Some chronic desease	0	1	0	0	0	0	0	0	0	0	lung	2	2	2	2	2	22222	60	3	0.516	One chronic conditions	1	Health same than age/gender	Average self-assesed health	Yes	1	1	1	1	1	1
63	Female	55-64	1	0	0	Primary	Widowed	0	1	0	1	0	Some chronic desease	0	0	0	1	1	0	0	0	0	0	gastro	2	2	2	2	2	22222	50	3	0.516	Two chronic conditions	1	Health same than age/gender	Average self-assesed health	Yes	1	1	1	1	1	1
78	Female	>75	1	0	0	Primary	Widowed	1	1	0	1	0	Some chronic desease	1	0	0	0	0	0	0	0	0	0	heart	2	2	2	2	2	22222	30	4	0.516	One chronic conditions	1	Health worse than age/gender	Bad self-assesed health		1	1	1	1	1	1
72	Female	65-74	1	0	0	Primary	Widowed	1	0	0	1	0	Some chronic desease	1	0	0	0	0	0	0	0	1	0	spine	2	2	2	2	2	22222	60	4	0.516	Two chronic conditions	0		Bad self-assesed health	Yes	1	1	1	1	1	1
71	Female	65-74	1	0	0	Primary	Married	0	1	0	1	0	Some chronic desease	0	1	1	1	0	0	0	0	0	0	kidney	2	2	2	2	2	22222	50	4	0.516	Three or more chronic conditions	1	Health worse than age/gender	Bad self-assesed health	No	1	1	1	1	1	1
49	Female	45-54	0	0	1	Higher	Married	0	0	0	1	1	Some chronic desease	0	0	0	0	0	0	0	0	0	0	none	2	2	2	2	2	22222	60	3	0.516	No chronic conditions	1	Health same than age/gender	Average self-assesed health	No	1	1	1	1	1	1
66	Female	65-74	1	0	0	Primary	Married	0	0	0	1	1	Some chronic desease	0	0	0	0	0	0	0	0	0	0	none	2	2	2	2	2	22222	70	3	0.516	No chronic conditions	0	Health same than age/gender	Average self-assesed health	No	1	1	1	1	1	1
65	Female	65-74	1	0	0	Primary	Widowed	0	1	0	1	0	Some chronic desease	1	0	0	0	0	0	0	0	0	0	heart	2	2	2	2	2	22222	2	3	0.516	One chronic conditions	1		Average self-assesed health	No	1	1	1	1	1	1
62	Male	55-64	0	0	1	Higher	Married	1	1	0	1	0	Some chronic desease	1	0	0	0	0	0	0	0	0	0	heart	2	2	2	2	3	22223	40	4	0.082	One chronic conditions	0	Health worse than age/gender	Bad self-assesed health	Yes	1	1	1	1	1	1
60	Female	55-64	0	1	0	Secondary	Single	1	1	1	1	1	Some chronic desease	0	0	0	0	0	0	0	0	0	0	none	2	2	2	3	2	22232	30	4	-0.016	No chronic conditions	1	Health worse than age/gender	Bad self-assesed health	Yes	1	1	1	1	1	1
47	Male	45-54	0	0	1	Higher	Divorced	0	1	0	1	1	Some chronic desease	0	0	0	0	0	0	0	0	0	0	none	2	2	2	3	2	22232	60	4	-0.016	No chronic conditions	1	Health worse than age/gender	Bad self-assesed health	No	1	1	1	1	1	1
76	Male	>75	0	1	0	Secondary	Married	0	1	1	1	0	Some chronic desease	1	1	0	0	0	0	0	0	0	0	lung	2	2	2	3	2	22232	75	4	-0.016	Two chronic conditions	0	Health same than age/gender	Bad self-assesed health	No	1	1	1	1	1	1
73	Female	65-74	0	0	1	Higher	Married	0	1	1	1	0	Some chronic desease	1	0	0	0	0	0	0	0	1	0	spine	2	2	2	3	2	22232	50	4	-0.016	Two chronic conditions	0	Health worse than age/gender	Bad self-assesed health	No	1	1	1	1	1	1
74	Female	65-74	1	0	0	Primary	Widowed	1	1	1	1	0	Some chronic desease	0	0	0	0	0	0	0	0	0	1	other	2	2	2	3	2	22232	40	4	-0.016	One chronic conditions	1	Health same than age/gender	Bad self-assesed health		1	1	1	1	1	1
67	Male	65-74	0	1	0	Secondary	Married	0	0	0	1	0	Some chronic desease	1	0	0	0	0	0	0	0	0	0	heart	2	2	2	3	2	22232	30	4	-0.016	One chronic conditions	1	Health same than age/gender	Bad self-assesed health	No	1	1	1	1	1	1
77	Male	>75	1	0	0	Primary	Widowed	1	1	1	1	0	Some chronic desease	1	0	0	0	0	0	0	0	1	0	spine	2	2	2	3	2	22232	40	4	-0.016	Two chronic conditions	1	Health same than age/gender	Bad self-assesed health	Yes	1	1	1	1	1	1
69	Female	65-74	1	0	0	Primary	Widowed	1	1	1	1	1	Some chronic desease	0	0	0	0	0	0	0	0	0	0	none	2	2	2	3	2	22232	30	4	-0.016	No chronic conditions	1	Health worse than age/gender	Bad self-assesed health	Yes	1	1	1	1	1	1
78	Female	>75	0	1	0	Secondary	Widowed	0	1	1	1	0	Some chronic desease	1	1	0	0	0	0	0	0	1	0	spine	2	2	2	3	2	22232	70	4	-0.016	Three or more chronic conditions	1	Health worse than age/gender	Bad self-assesed health	Yes	1	1	1	1	1	1
60	Female	55-64	0	1	0	Secondary	Widowed	1	1	0	1	0	Some chronic desease	0	1	0	0	0	1	0	0	0	0	allergy	2	2	2	3	3	22233	20	3	-0.181	Two chronic conditions	0	Health worse than age/gender	Average self-assesed health	Yes	1	1	1	1	1	1
80	Female	>75	0	1	0	Secondary	Widowed	0	1	0	1	1	Some chronic desease	0	0	0	0	0	0	0	0	0	0	none	2	2	2	3	3	22233	50	4	-0.181	No chronic conditions	1	Health same than age/gender	Bad self-assesed health	No	1	1	1	1	1	1
77	Female	>75	0	1	0	Secondary	Married	0	1	1	1	0	Some chronic desease	1	0	0	0	0	0	0	1	0	0	cancer	2	2	2	3	3	22233	30	4	-0.181	Two chronic conditions	1	Health worse than age/gender	Bad self-assesed health	Yes	1	1	1	1	1	1
70	Male	65-74	1	0	0	Primary	Widowed	1	0	1	1	0	Some chronic desease	1	0	0	0	0	0	0	0	0	0	heart	2	2	2	3	3	22233	70	4	-0.181	One chronic conditions	1		Bad self-assesed health	No	1	1	1	1	1	1
79	Female	>75	1	0	0	Primary	Widowed	1	1	0	1	0	Some chronic desease	1	0	0	0	1	0	0	0	1	1	other	2	2	2	3	3	22233	20	5	-0.181	Three or more chronic conditions	0	Health same than age/gender	Bad self-assesed health	Yes	1	1	1	1	1	1
75	Female	>75	0	0	1	Higher	Married	1	1	0	1	0	Some chronic desease	0	0	0	0	0	0	0	0	0	0	none	2	2	3	2	2	22322	80	5	0.189	No chronic conditions	1	Health same than age/gender	Bad self-assesed health	No	1	1	1	1	1	1
55	Male	55-64	1	0	0	Primary	Married	0	1	0	1	0	Some chronic desease	1	0	0	0	0	0	0	0	1	0	spine	2	2	3	2	2	22322	50	4	0.189	Two chronic conditions	0	Health same than age/gender	Bad self-assesed health	Yes	1	1	1	1	1	1
81	Female	>75	1	0	0	Primary	Divorced	1	1	0	1	0	Some chronic desease	1	0	0	0	0	0	0	0	0	0	heart	2	2	3	2	3	22323	30	4	0.024	One chronic conditions	0	Health same than age/gender	Bad self-assesed health	Yes	1	1	1	1	1	1
56	Female	55-64	0	0	1	Higher	Single	0	0	0	1	0	Some chronic desease	0	0	1	0	0	0	0	0	0	0	liver	2	2	3	3	2	22332	50	2	-0.074	One chronic conditions	0	Health better than age/gender	Good self-assesed health		1	1	1	1	1	1
76	Female	>75	1	0	0	Primary	Widowed	1	0	0	1	0	Some chronic desease	0	0	0	0	0	0	0	0	1	0	spine	2	2	3	3	3	22333	40	3	-0.239	One chronic conditions	1		Average self-assesed health		1	1	1	1	1	1
47	Female	45-54	0	1	0	Secondary	Widowed	1	0	1	1	0	Some chronic desease	0	0	0	0	0	1	0	0	1	1	other	2	3	2	3	2	23232	70	2	-0.126	Three or more chronic conditions	1	Health better than age/gender	Good self-assesed health	Yes	1	1	1	1	1	1
39	Female	35-44	1	0	0	Primary	Married	0	0	1	0	0	No chronic desease	0	0	0	0	0	0	0	0	0	0	none	2	3	2	3	2	23232	50	2	-0.126	No chronic conditions	1	Health better than age/gender	Good self-assesed health	No	1	1	1	1	1	1
65	Female	65-74	0	1	0	Secondary	Married	0	0	1	1	0	Some chronic desease	1	0	0	0	1	0	0	0	0	0	gastro	2	3	3	2	2	23322	10	3	0.079	Two chronic conditions	1	Health better than age/gender	Average self-assesed health	No	1	1	1	1	1	1
25	Male	25-34	0	1	0	Secondary	Single	1	0	0	1	0	Some chronic desease	1	0	0	1	0	0	0	0	0	0	kidney	3	1	1	1	1	31111	75	3	0.336	Two chronic conditions	1	Health worse than age/gender	Average self-assesed health	Yes	1	1	0	0	0	0
68	Male	65-74	0	1	0	Secondary	Widowed	0	1	1	1	0	Some chronic desease	1	0	0	0	0	0	0	0	1	0	spine	3	1	1	2	1	31121	50	4	0.213	Two chronic conditions	1	Health same than age/gender	Bad self-assesed health	No	1	1	0	0	1	0
28	Male	25-34	1	0	0	Primary	Single	0	0	1	1	0	Some chronic desease	0	0	1	0	0	0	0	0	0	0	liver	3	2	1	1	1	32111	60		0.232	One chronic conditions	1	Health better than age/gender		No	1	1	1	0	0	0
54	Male	45-54	1	0	0	Primary	Single	1	1	1	1	0	Some chronic desease	0	0	0	0	1	0	0	0	1	0	spine	3	2	2	2	2	32222	80	5	0.002	Two chronic conditions	1	Health worse than age/gender	Bad self-assesed health	Yes	1	1	1	1	1	1
57	Female	55-64	1	0	0	Primary	Widowed	0	1	1	1	0	Some chronic desease	1	0	0	0	0	0	0	0	1	0	spine	3	2	2	2	2	32222	40	4	0.002	Two chronic conditions	0	Health same than age/gender	Bad self-assesed health	No	1	1	1	1	1	1
70	Male	65-74	0	1	0	Secondary	Married	0	0	1	1	1	Some chronic desease	0	0	0	0	0	0	0	0	0	0	none	3	2	2	3	2	32232	60	4	-0.261	No chronic conditions	1	Health worse than age/gender	Bad self-assesed health	No	1	1	1	1	1	1
57	Male	55-64	0	1	0	Secondary	Widowed	1	0	0	1	0	Some chronic desease	1	0	0	0	0	0	0	0	0	0	heart	3	2	2	3	3	32233	28	3	-0.426	One chronic conditions	1	Health worse than age/gender	Average self-assesed health	Yes	1	1	1	1	1	1
58	Female	55-64	0	0	1	Higher	Married	1	1	1	1	0	Some chronic desease	0	0	0	1	0	0	0	0	0	0	kidney	3	2	3	2	3	32323	30	1	-0.221	One chronic conditions	1	Health better than age/gender	Good self-assesed health	No	1	1	1	1	1	1
65	Male	65-74	0	1	0	Secondary	Divorced	1	1	0	1	0	Some chronic desease	0	0	0	0	0	0	0	0	1	0	spine	3	3	2	2	2	33222	50	4	-0.108	One chronic conditions	1	Health worse than age/gender	Bad self-assesed health	Yes	1	1	1	1	1	1
37	Female	35-44	0	0	1	Higher	Married	0	0	0	1	0	Some chronic desease	0	0	0	0	0	0	0	0	0	1	other	3	3	3	1	1	33311	46	3	0.028	One chronic conditions	1	Health same than age/gender	Average self-assesed health	No	1	1	1	1	0	0
23	Female	18-24	0	1	0	Secondary	Married	0	1	0	0	0	No chronic desease	0	0	0	0	0	0	0	0	0	0	none	3	3	3	1	1	33311	80	2	0.028	No chronic conditions	1	Health better than age/gender	Good self-assesed health	Yes	1	1	1	1	0	0
92	Female	>75	0	1	0	Secondary	Divorced	0	1	1	1	1	Some chronic desease	0	0	0	0	0	0	0	0	0	0	none	3	3	3	3	1	33331	30	5	-0.358	No chronic conditions	1		Bad self-assesed health	Yes	1	1	1	1	1	0
57	Male	55-64	1	0	0	Primary	Married	1	1	1	1	1	Some chronic desease	0	0	0	0	0	0	0	0	0	0	none	3	3	3	3	2	33332	80	4	-0.429	No chronic conditions	0	Health worse than age/gender	Bad self-assesed health	Yes	1	1	1	1	1	1
